# Supplementary material for: Bayesian probit regression model for the diagnosis of pulmonary fibrosis: proof-of-principle
Source: BMC Med Genomics. 2011 Oct 5;4:70. doi: 10.1186/1755-8794-4-70 (PMC3199230; doi:10.1186/1755-8794-4-70)
Supplement: Additional file 3 — Mapping the ALL IPF Gene Signature to GSE10667 (Table S1). 148 out of 151 (98.0%) possible features from the training dataset were mapped to corresponding features of the validation dataset on a many-by-many basis. [file 1755-8794-4-70-S3.XLS]

## Sheet: Map.NvA.151.Agilent
Probeset	T.stat	P.val	Adj.p	Gene	Desc	EntrexID	EnsembleIDs	UnigeneIDs	UniprotIDs	RefSeqIDs	ACCNUM	Mapped.by.Hs	Mapped.by.NM
219628_at	14.918	2.0975e-10	7.80333e-06	ZMAT3	zinc finger, matrin type 3	64393	ENSG00000172667	Hs.386299	Q9HA38	NM_022470;NM_152240;NP_071915;NP_689426	NM_022470	20631	20631
220421_at	-11.144	1.18041e-08	0.000166763	BTNL8	butyrophilin-like 8	79908	ENSG00000113303;ENSG00000215631	Hs.189109;Hs.694451	Q6UX41	NM_001040462;NM_024850;NP_001035552;NP_079126;XM_001722839;XM_001722840;XP_001722891;XP_001722892	NM_024850	1419	1419
34726_at	11.0366	1.34475e-08	0.000166763	CACNB3	calcium channel, voltage-dependent, beta 3 subunit	784	ENSG00000167535	Hs.250712	P54284	NM_000725;NP_000716	U07139	5897;8724	5897;8724
205081_at	10.4943	2.63897e-08	0.000197606	CRIP1	cysteine-rich protein 1 (intestinal)	1396	ENSG00000213145	Hs.70327	P50238	NM_001311;NP_001302	NM_001311	13979;20436	13979
218613_at	10.4893	2.65578e-08	0.000197606	PSD3	pleckstrin and Sec7 domain containing 3	23362	ENSG00000156011	Hs.434255	Q5HYL1;Q7L3Y3;Q9NYI0	NM_015310;NM_206909;NP_056125;NP_996792	NM_018422	32620;37650;43541	32620;37650;43541
208662_s_at	10.3449	3.19254e-08	0.000197953	TTC3	tetratricopeptide repeat domain 3	7267	ENSG00000182670	Hs.368214	P53804;Q5CZA6;Q5GIT6	NM_001001894;NM_003316;NP_001001894;NP_003307	AI885338	7665;9897;15705;27520	7665;9897;15705;27520
203355_s_at	10.0433	4.72091e-08	0.00022895	PSD3	pleckstrin and Sec7 domain containing 3	23362	ENSG00000156011	Hs.434255	Q5HYL1;Q7L3Y3;Q9NYI0	NM_015310;NM_206909;NP_056125;NP_996792	NM_015310	32620;37650;43541	32620;37650;43541
224454_at	-10.0113	4.92326e-08	0.00022895	ETNK1	ethanolamine kinase 1	55500	ENSG00000139163	Hs.29464	Q659C5;Q86U68;Q9HBU6	NM_001039481;NM_018638;NP_001034570;NP_061108	BC006111	3994;18684;40549	3994;40549
209035_at	9.8054	6.46722e-08	0.000267333	MDK	midkine (neurite growth-promoting factor 2)	4192	ENSG00000110492	Hs.82045	P21741;Q2LEK2;Q2LEK3;Q2LEK4	NM_001012333;NM_001012334;NM_002391;NP_001012333;NP_001012334;NP_002382	M69148	8126	8126
226930_at	9.63704	8.10928e-08	0.00030169	FNDC1	fibronectin type III domain containing 1	84624	ENSG00000164694	Hs.520525	Q4ZHG4	NM_032532;NP_115921	AI345957	32537	32537
215305_at	-9.12725	1.63843e-07	0.000554131	PDGFRA	platelet-derived growth factor receptor, alpha polypeptide	5156	ENSG00000134853	Hs.74615	P16234;Q6P4H5;Q9UD28	NM_006206;NP_006197	H79306	1832;21238;29063	29063
210999_s_at	-8.88505	2.31132e-07	0.000713583	GRB10	growth factor receptor-bound protein 10	2887	ENSG00000106070	Hs.164060	O00428;Q13322;Q75M93;Q75MT1	NM_001001549;NM_001001550;NM_001001555;NM_005311;NP_001001549;NP_001001550;NP_001001555;NP_005302	U66065	19404;19880	19404;19880
202376_at	-8.83226	2.4935e-07	0.000713583	SERPINA3	serpin peptidase inhibitor, clade A (alpha-1 antiproteinase, antitrypsin), member 3	12	ENSG00000196136	Hs.534293;Hs.710488	P01011	NM_001085;NP_001076	NM_001085	18045;21997;36428;30030	18045;21997
204388_s_at	-8.72348	2.91839e-07	0.000775521	MAOA	monoamine oxidase A	4128	ENSG00000189221	Hs.183109	P21397;Q49A63;Q53EZ0;Q5UL91;Q5UL94;Q5ULA3;Q5ULA9	NM_000240;NP_000231	NM_000240	23176	23176
228371_s_at	-8.57885	3.60509e-07	0.000894134	C16orf72	chromosome 16 open reading frame 72	29035	ENSG00000182831	Hs.221497	Q14CZ0;Q9UI82	NM_014117;NP_054836	BF196007	11113	11113
238593_at	8.35839	4.9988e-07	0.00114368	C11orf80	chromosome 11 open reading frame 80	79703	ENSG00000173715	Hs.292088	Q8N6T0	NM_024650;NP_078926	AW962511	19875	19875
210306_at	8.3287	5.22609e-07	0.00114368	L3MBTL	l(3)mbt-like (Drosophila)	26013	ENSG00000185513	Hs.709356	Q5H8Y9;Q6ZWF5;Q9Y468	NM_015478;NM_032107;NP_056293;NP_115479	U89358	15082;20516;29673	15082;20516
224397_s_at	-8.15806	6.76149e-07	0.00139749	TMTC1	transmembrane and tetratricopeptide repeat containing 1	83857	ENSG00000133687	Hs.401954	Q5K675;Q8IUR5	NM_175861;NP_787057	AF319520	4373;9181;21259	4373;9181;21259
205403_at	-8.06034	7.84884e-07	0.00150482	IL1R2	interleukin 1 receptor, type II	7850	ENSG00000115590	Hs.25333	P27930;Q6LCE6;Q6PIW7	NM_004633;NM_173343;NP_004624;NP_775465	NM_004633	2471;31671	2471;31671
224694_at	8.02861	8.24028e-07	0.00150482	ANTXR1	anthrax toxin receptor 1	84168	ENSG00000169604	Hs.165859	Q4ZFV6;Q508I6;Q508I8;Q53FL1;Q53QD8;Q96EC6;Q9H6X2	NM_018153;NM_032208;NM_053034;NP_060623;NP_115584;NP_444262	AF279145	11942;20730;44438	11942;20730;44438
1555395_at	-8.00887	8.49425e-07	0.00150482	AKAP12	A kinase (PRKA) anchor protein 12	9590	ENSG00000131016	Hs.371240	Q02952;Q5CZB5;Q6NSG9;Q86TJ9	NM_005100;NM_144497;NP_005091;NP_653080	BC046095	33326;33989;38735	38735;33326;33989
218634_at	7.95386	9.24605e-07	0.00156355	PHLDA3	pleckstrin homology-like domain, family A, member 3	23612	ENSG00000174307	Hs.268557	Q9Y5J5	NM_012396;NP_036528	NM_012396	30551	30551
214100_x_at	7.88829	1.02347e-06	0.00165548	NSUN5B	NOL1/NOP2/Sun domain family, member 5B	155400	ENSG00000183519	Hs.436034	Q3KNT7	NM_001039575;NM_001039576;NM_145645;NP_001034664;NP_001034665;NP_663620	AI284845	11539	11539
213460_x_at	7.83172	1.1177e-06	0.00165745	NSUN5C	NOL1/NOP2/Sun domain family, member 5C	260294	ENSG00000106133	Hs.510927	Q3KNT8;Q63ZY6	NM_001039487;NM_032158;NM_148936;NP_001034576;NP_115534;NP_683738	N29665	21593;38570	38570;21593
206101_at	7.76183	1.2469e-06	0.00165745	ECM2	extracellular matrix protein 2, female organ and adipocyte specific	1842	ENSG00000106823	Hs.117060	O94769;Q3KR19;Q5T9F3;Q5T9F4;Q6PID0;Q7Z3D0	NM_001393;NP_001384	NM_001393	2250;27125	2250
243277_x_at	7.76063	1.24925e-06	0.00165745	EVI1	ecotropic viral integration site 1	2122	ENSG00000085276	Hs.656395	Q03112;Q5HYI1;Q6MZS6;Q8IU84;Q8IZU7;Q8NEI5;Q9UBK3	NM_001105077;NM_001105078;NM_005241;NP_001098547;NP_001098548;NP_005232	AI458437		17838;2535;37947;42386
225142_at	-7.75708	1.25624e-06	0.00165745	JHDM1D	jumonji C domain containing histone demethylase 1 homolog D (S. cerevisiae)	80853	ENSG00000006459	Hs.308710	Q6ZMT4	NM_030647;NP_085150	AW294022	43845	43845
216176_at	7.72944	1.31201e-06	0.00165745	HCRP1	hepatocellular carcinoma-related HCRP1	387535	NA	Hs.675399	Q6S5B2	XM_001722898;XM_001724271;XM_001725456;XP_001722950;XP_001724323;XP_001725508	AK025343
227657_at	7.72216	1.32713e-06	0.00165745	RNF150	ring finger protein 150	57484	ENSG00000170153	Hs.659104	Q9ULK6	NM_020724;NP_065775	AA722069	20611	20611
211840_s_at	-7.71767	1.33655e-06	0.00165745	PDE4D	phosphodiesterase 4D, cAMP-specific (phosphodiesterase E3 dunce homolog, Drosophila)	5144	ENSG00000113448	Hs.117545	O43862;Q08499;Q9HCX6;Q9HCX8	NM_001104631;NM_006203;NP_001098101;NP_006194	U50157	9887;27930;37190;44078	9887;27930;44078
201310_s_at	7.66884	1.44362e-06	0.00173248	C5orf13	chromosome 5 open reading frame 13	9315	ENSG00000134986	Hs.36053;Hs.483067;Hs.582226	Q16612;Q9P187	NM_001142474;NM_001142475;NM_001142476;NM_001142477;NM_001142478;NM_001142479;NM_001142480;NM_001142481;NM_001142482;NM_001142483;NM_004772;NP_001135946;NP_001135947;NP_001135948;NP_001135949;NP_001135950;NP_001135951;NP_001135952;NP_001135953;NP_001135954;NP_001135955;NP_004763	NM_004772	4616;10133	4616;10133
219700_at	7.61082	1.58267e-06	0.00180205	PLXDC1	plexin domain containing 1	57125	ENSG00000161381	Hs.125036	Q6ZSC8;Q8IUK5	NM_020405;NP_065138	NM_020405	12517;30681	12517;30681
214761_at	7.5587	1.71961e-06	0.00180205	ZNF423	zinc finger protein 423	23090	ENSG00000102935	Hs.530930	Q2M1K9	NM_015069;NP_055884	AW149417	30505	30505
210645_s_at	7.53824	1.77671e-06	0.00180205	TTC3	tetratricopeptide repeat domain 3	7267	ENSG00000182670	Hs.368214	P53804;Q5CZA6;Q5GIT6	NM_001001894;NM_003316;NP_001001894;NP_003307	D83077	7665;9897;15705;27520	7665;9897;15705;27520
203666_at	7.53027	1.79949e-06	0.00180205	CXCL12	chemokine (C-X-C motif) ligand 12 (stromal cell-derived factor 1)	6387	ENSG00000107562	Hs.522891	P48061;Q2L985;Q2L986;Q2L988;Q5IT36;Q6ICW0;Q8NF00	NM_000609;NM_001033886;NM_199168;NP_000600;NP_001029058;NP_954637	NM_000609	5898;7485;7824;7892;10439;11075;12361;15276;15728;18909;33060;34213	34213;5898;7485;7824;7892;10439;11075;12361;15728;18909;33060
207072_at	-7.52992	1.8005e-06	0.00180205	IL18RAP	interleukin 18 receptor accessory protein	8807	ENSG00000115607	Hs.158315	O95256;Q2QDE5;Q3KPE8	NM_003853;NP_003844	NM_003853	18058	18058
224937_at	7.52285	1.82097e-06	0.00180205	PTGFRN	prostaglandin F2 receptor negative regulator	5738	ENSG00000134247	Hs.418093	Q1WWL2;Q4QQP8;Q5VVU9;Q9H3U3;Q9P2B2	NM_020440;NP_065173	BF311866	26515	26515
203036_s_at	-7.51393	1.84716e-06	0.00180205	MTSS1	metastasis suppressor 1	9788	ENSG00000170873	Hs.336994;Hs.700429	O43312;Q6ZT16;Q6ZTG0;Q9P1G0	NM_014751;NP_055566	AI027678	7640	7640
207982_at	-7.4845	1.93641e-06	0.00180205	HIST1H1T	histone cluster 1, H1t	3010	ENSG00000187475	Hs.533293	P22492	NM_005323;NP_005314	NM_005323	41836	41836
211372_s_at	-7.4701	1.98172e-06	0.00180205	IL1R2	interleukin 1 receptor, type II	7850	ENSG00000115590	Hs.25333	P27930;Q6LCE6;Q6PIW7	NM_004633;NM_173343;NP_004624;NP_775465	U64094	2471;31671	2471;31671
213496_at	7.46876	1.98597e-06	0.00180205	LPPR4	plasticity related gene 1	9890	ENSG00000117600	Hs.13245	Q3ZCT6;Q7Z2D5;Q86XM6	NM_014839;NP_055654	AW592563	13865	13865
209410_s_at	-7.37554	2.30827e-06	0.00200931	GRB10	growth factor receptor-bound protein 10	2887	ENSG00000106070	Hs.164060	O00428;Q13322;Q75M93;Q75MT1	NM_001001549;NM_001001550;NM_001001555;NM_005311;NP_001001549;NP_001001550;NP_001001555;NP_005302	AF000017	19404;19880	19404;19880
227610_at	7.37177	2.3224e-06	0.00200931	TSPAN11	tetraspanin 11	441631	ENSG00000110900	Hs.505141	A1L157	NM_001080509;NP_001073978;XR_039197;XR_039393;XR_039445	BE858239	17648	17648
210852_s_at	-7.35653	2.3805e-06	0.00201277	AASS	aminoadipate-semialdehyde synthase	10157	ENSG00000008311	Hs.156738	Q9UDR5	NM_005763;NP_005754	AF229180	37946	37946
202589_at	7.32108	2.5216e-06	0.0020556	TYMS	thymidylate synthetase	7298	ENSG00000176890	Hs.592338	P04818;Q53FB7;Q53Y97;Q8WYK3;Q8WYK4	NM_001071;NP_001062	NM_001071	41061	41061
232873_at	-7.3012	2.60453e-06	0.0020556	ZNF33A	zinc finger protein 33A	7581	ENSG00000189180	Hs.435774	A0AUX1;Q05D89;Q06730;Q8N6F5;Q9H3I5	NM_006954;NM_006974;NP_008885;NP_008905	AK027057	31940;37035	31940;37035
237919_at	-7.27964	2.6977e-06	0.0020556	RFFL	ring finger and FYVE-like domain containing 1	117584	ENSG00000092871	Hs.13680	Q8WZ73	NM_001017368;NM_057178;NP_001017368;NP_476519	AV660759	16890;42543	16890;42543
241399_at	-7.27822	2.70398e-06	0.0020556	FAM19A2	family with sequence similarity 19 (chemokine (C-C motif)-like), member A2	338811	ENSG00000198673	Hs.269745	Q8N3H0	NM_178539;NP_848634	AI142028	27190	27190
228920_at	7.26691	2.75437e-06	0.0020556	ZNF260	zinc finger protein 260	339324	ENSG00000178042	Hs.18103	Q3ZCT1	NM_001012756;NP_001012774	BE328273
226928_x_at	-7.26507	2.76268e-06	0.0020556	SLC25A37	solute carrier family 25, member 37	51312	ENSG00000147454	Hs.596025;Hs.658208;Hs.716436	Q71JB2;Q9NPB5;Q9NYZ2;Q9P1J9	NM_016612;NP_057696	BE677761	20686;9864;13473;25659;41769	9864
223710_at	-7.2449	2.85533e-06	0.00208288	CCL26	chemokine (C-C motif) ligand 26	10344	ENSG00000006606	Hs.131342	Q9Y258	NM_006072;NP_006063	AF096296	4560;19300	4560;19300
222477_s_at	7.23055	2.92321e-06	0.00209139	TM7SF3	transmembrane 7 superfamily member 3	51768	ENSG00000064115	Hs.438641	Q9NS93	NM_016551;NP_057635	BC005176	10344;35200;35640	10344;35200;35640
209530_at	7.20552	3.0457e-06	0.00212885	CACNB3	calcium channel, voltage-dependent, beta 3 subunit	784	ENSG00000167535	Hs.250712	P54284	NM_000725;NP_000716	U07139	5897;8724	5897;8724
238017_at	-7.19673	3.09001e-06	0.00212885	SDR16C5	short chain dehydrogenase/reductase family 16C, member 5	195814	ENSG00000170786	Hs.170673	Q8N3Y7	NM_138969;NP_620419	AI440266	35151;35852	35151;35852
205776_at	-7.15357	3.31747e-06	0.00221185	FMO5	flavin containing monooxygenase 5	2330	ENSG00000131781	Hs.642706	P49326;Q53H53;Q8IV22;Q9HA79	NM_001144829;NM_001144830;NM_001461;NP_001138301;NP_001138302;NP_001452	NM_001461	6374;23650	6374;23650
229322_at	7.14131	3.38526e-06	0.00221185	PPP2R5E	protein phosphatase 2, regulatory subunit B', epsilon isoform	5529	ENSG00000154001	Hs.334868	Q16537;Q562F2;Q58EX4;Q59EK0;Q86XZ2	NM_006246;NP_006237	BF529715	26913	26913
218451_at	7.14067	3.38884e-06	0.00221185	CDCP1	CUB domain containing protein 1	64866	ENSG00000163814	Hs.476093	Q9H5V8	NM_022842;NM_178181;NP_073753;NP_835488	NM_022842	11009;39282;44562	11009;44562;39282
217627_at	7.10271	3.60826e-06	0.00226199	ZNF573	zinc finger protein 573	126231	ENSG00000189144	Hs.531262	Q6PIT4;Q86YE8	NM_152360;NP_689573	BE515346	26029	26029
204615_x_at	-7.10215	3.61165e-06	0.00226199	IDI1	isopentenyl-diphosphate delta isomerase 1	3422	ENSG00000067064	Hs.283652;Hs.705849	Q13907	NM_004508;NP_004499	NM_004508	15134	15134
207547_s_at	-7.09609	3.64808e-06	0.00226199	FAM107A	family with sequence similarity 107, member A	11170	ENSG00000168309	Hs.506357	O95990;Q6IAM1	NM_001076778;NM_007177;NP_001070246;NP_009108	NM_007177	3297;19295;37296	3297;19295;37296
235054_at	-7.07284	3.79141e-06	0.00227774	NUDT16	nudix (nucleoside diphosphate linked moiety X)-type motif 16	131870	ENSG00000198585	Hs.591313	Q96DE0	NM_152395;NP_689608	BF941983	15408;37256	15408;37256
206243_at	-7.07212	3.79593e-06	0.00227774	TIMP4	TIMP metallopeptidase inhibitor 4	7079	ENSG00000157150	Hs.591665	Q99727	NM_003256;NP_003247	NM_003256	39327	39327
1569852_at	-7.05334	3.91621e-06	0.00231127	C7orf53	chromosome 7 open reading frame 53	286006	ENSG00000181016	Hs.396189	Q8N8F7	NM_001134468;NM_182597;NP_001127940;NP_872403	BC031976	38404	38404
226322_at	-7.03018	4.07009e-06	0.00231127	TMTC1	transmembrane and tetratricopeptide repeat containing 1	83857	ENSG00000133687	Hs.401954	Q5K675;Q8IUR5	NM_175861;NP_787057	BF109231	4373;9181;21259	4373;9181;21259
218007_s_at	7.02988	4.07208e-06	0.00231127	RPS27L	ribosomal protein S27-like	51065	ENSG00000185088	Hs.108957	Q71UM5	NM_015920;NP_057004	NM_015920	20512	20512
226189_at	7.02574	4.10031e-06	0.00231127	ITGB8	integrin, beta 8	3696	ENSG00000105855	Hs.592171	P26012;Q59FN1;Q9BUG9	NM_002214;NP_002205	BF513121	6771;12083;18661;29033	6771;12083;18661;29033
224428_s_at	6.9407	4.7266e-06	0.00262453	CDCA7	cell division cycle associated 7	83879	ENSG00000144354	Hs.470654	Q9BWT1	NM_031942;NM_145810;NP_114148;NP_665809	AY029179	14163;43572	14163;43572
227705_at	6.91613	4.9257e-06	0.00266398	TCEAL7	transcription elongation factor A (SII)-like 7	56849	ENSG00000182916	Hs.21861	Q9BRU2;Q9NQ44	NM_152278;NP_689491	BF591534	34823;41802	34823;41802
209062_x_at	-6.90575	5.01236e-06	0.00266398	NCOA3	nuclear receptor coactivator 3	8202	ENSG00000124151	Hs.592142	Q0IIN7;Q0VF45;Q569F6;Q59EE8;Q9Y6Q9	NM_006534;NM_181659;NP_006525;NP_858045	AF010227	524;40035;43931	524;40035;43931
205094_at	6.90574	5.01246e-06	0.00266398	PEX12	peroxisomal biogenesis factor 12	5193	ENSG00000108733	Hs.591190	O00623	NM_000286;NP_000277	NM_000286	36295	36295
228771_at	6.87187	5.30671e-06	0.00271735	ADRBK2	adrenergic, beta, receptor kinase 2	157	ENSG00000100077	Hs.657494	P35626;Q8N433	NM_005160;NP_005151	AI651212	3316;18711	3316;18711
1729_at	6.868	5.34151e-06	0.00271735	TRADD	TNFRSF1A-associated via death domain	8717	ENSG00000102871	Hs.460996	Q15628	NM_003789;NP_003780	L41690	21243	21243
238577_s_at	6.86226	5.39346e-06	0.00271735	TSHZ2	teashirt zinc finger homeobox 2	128553	ENSG00000182463	Hs.271605;Hs.473117;Hs.649877	Q9NRE2	NM_173485;NP_775756	AA628481	33353;36357;10789	36357
201074_at	6.85559	5.4546e-06	0.00271735	SMARCC1	SWI/SNF related, matrix associated, actin dependent regulator of chromatin, subfamily c, member 1	6599	ENSG00000173473	Hs.476179	Q05BW5;Q05CR1;Q58EY4;Q92922	NM_003074;NP_003065	AA593983	15241;42006	15241;42006
213800_at	6.84641	5.53986e-06	0.00271735	CFH	complement factor H	3075	ENSG00000000971	Hs.363396	P08603;Q14006;Q5TFM2	NM_000186;NM_001014975;NP_000177;NP_001014975	X04697	4401;8796;34991	4401;8796;34991
225683_x_at	6.8452	5.55113e-06	0.00271735	PHPT1	phosphohistidine phosphatase 1	29085	ENSG00000054148	Hs.409834	Q6FIE5;Q9NRX4;Q9P019	NM_001135861;NM_014172;NP_001129333;NP_054891	AA514384	3358;41604	3358;41604
208881_x_at	-6.81668	5.82567e-06	0.00277565	IDI1	isopentenyl-diphosphate delta isomerase 1	3422	ENSG00000067064	Hs.283652;Hs.705849	Q13907	NM_004508;NP_004499	BC005247	15134	15134
201341_at	6.8151	5.84125e-06	0.00277565	ENC1	ectodermal-neural cortex (with BTB-like domain)	8507	ENSG00000171617	Hs.104925	O14682;Q53XS2;Q96L69	NM_003633;NP_003624	NM_003633	10561;45165	10561;45165
201838_s_at	6.80955	5.89646e-06	0.00277565	SUPT7L	suppressor of Ty 7 (S. cerevisiae)-like	9913	ENSG00000119760	Hs.6232	O94864	NM_014860;NP_055675	NM_014860	11477;35798	11477;35798
205381_at	6.80017	5.99103e-06	0.00277565	LRRC17	leucine rich repeat containing 17	10234	ENSG00000128606	Hs.567412	Q8N6Y2	NM_001031692;NM_005824;NP_001026862;NP_005815	NM_005824	4955	4955
227564_at	6.7915	6.07983e-06	0.00277565	HGSNAT	heparan-alpha-glucosaminide N-acetyltransferase	138050	ENSG00000165102	Hs.600384	Q68CP4;Q6IA03;Q8IVU6;Q96ED6;Q96M97;Q9H6I6	NM_152419;NP_689632	BF433005	10007;10860;25809;43679	10007;10860;25809;43679
204389_at	-6.77997	6.20006e-06	0.00277565	MAOA	monoamine oxidase A	4128	ENSG00000189221	Hs.183109	P21397;Q49A63;Q53EZ0;Q5UL91;Q5UL94;Q5ULA3;Q5ULA9	NM_000240;NP_000231	NM_000240	23176	23176
205088_at	-6.77544	6.24794e-06	0.00277565	MAMLD1	mastermind-like domain containing 1	10046	ENSG00000013619	Hs.20136	Q13495;Q6ZUZ1	NM_005491;NP_005482	NM_005491	16556	16556
208161_s_at	6.77061	6.29943e-06	0.00277565	ABCC3	ATP-binding cassette, sub-family C (CFTR/MRP), member 3	8714	ENSG00000108846	Hs.463421	O15438;Q2M3C9;Q59H05;Q86VN9;Q86X85;Q96QA9	NM_001144070;NM_003786;NP_001137542;NP_003777	NM_020037	21191	21191
201626_at	-6.76668	6.3417e-06	0.00277565	INSIG1	insulin induced gene 1	3638	ENSG00000186480	Hs.520819	O15503	NM_005542;NM_198336;NM_198337;NP_005533;NP_938150;NP_938151	BG292233	15379;21664	21664
1558041_a_at	6.75942	6.42055e-06	0.00277749	KIAA0895L	KIAA0895-like	653319	ENSG00000196123	Hs.651201	Q68EN5	NM_001040715;NP_001035805	AL834156	30994;38821	30994
229280_s_at	6.74483	6.58204e-06	0.0027939	FLJ22536	hypothetical locus LOC401237	401237	NA	Hs.399719	NA	NR_015410;XM_001717403;XM_001718731;XM_001718838;XM_379398;XP_001717455;XP_001718783;XP_001718890;XP_379398	AK026189	112;2157	112
208073_x_at	6.73641	6.67716e-06	0.0027939	TTC3	tetratricopeptide repeat domain 3	7267	ENSG00000182670	Hs.368214	P53804;Q5CZA6;Q5GIT6	NM_001001894;NM_003316;NP_001001894;NP_003307	NM_003316	7665;9897;15705;27520	7665;9897;15705;27520
224516_s_at	6.73583	6.6838e-06	0.0027939	CXXC5	CXXC finger 5	51523	ENSG00000171604	Hs.189119	Q7LFL8	NM_016463;NP_057547	BC006428	6031;25751	6031;25751
206105_at	-6.68385	7.30456e-06	0.00301946	AFF2	AF4/FMR2 family, member 2	2334	ENSG00000155966	Hs.496911	P51816;Q7Z2F7;Q7Z400	NM_002025;NP_002016	NM_002025	44354	44354
205082_s_at	-6.65243	7.70882e-06	0.00313635	AOX1	aldehyde oxidase 1	316	ENSG00000138356	Hs.406238	Q06278;Q9BYF0	NM_001159;NP_001150	AB046692	8810	8810
1552583_s_at	-6.64889	7.75593e-06	0.00313635	ABCC13	ATP-binding cassette, sub-family C (CFTR/MRP), member 13	150000	NA	Hs.366575	Q9NSE7	NR_003087;NR_003088	NM_172025	22667;26613;31251	22667;26613;31251
206177_s_at	-6.63219	7.9816e-06	0.0031929	ARG1	arginase, liver	383	ENSG00000118520	Hs.440934	P05089	NM_000045;NP_000036	NM_000045	44005	44005
226766_at	6.60417	8.37604e-06	0.00330465	ROBO2	roundabout, axon guidance receptor, homolog 2 (Drosophila)	6092	ENSG00000185008	Hs.13305	Q19AB4;Q19AB5;Q8NCE6;Q9HCK4	NM_001128929;NM_002942;NP_001122401;NP_002933	AB046788	12679;36959;38288	36959;38288
242767_at	-6.59985	8.4386e-06	0.00330465	LMCD1	LIM and cysteine-rich domains 1	29995	ENSG00000071282	Hs.475353	Q9NZU5	NM_014583;NP_055398	N95437	38668	38668
219087_at	6.58532	8.65279e-06	0.00330949	ASPN	asporin	54829	ENSG00000106819	Hs.435655	Q05CQ6;Q5TBF2;Q6P528;Q9BXN1	NM_017680;NP_060150	NM_017680	24685	24685
232458_at	6.57784	8.7652e-06	0.00330949	COL3A1	collagen, type III, alpha 1	1281	ENSG00000168542	Hs.443625;Hs.708235	P02461;Q6LBY7	NM_000090;NP_000081	AU146808	8732;21754;35966;37612;44211	8732;35966;37612
221900_at	6.57602	8.79285e-06	0.00330949	COL8A2	collagen, type VIII, alpha 2	1296	ENSG00000171812	Hs.353001	P25067;Q4VAP9;Q4VAQ0;Q4VAQ1;Q5JV31	NM_005202;NP_005193	AI806793	22108	22108
228758_at	-6.57423	8.81998e-06	0.00330949	BCL6	B-cell CLL/lymphoma 6	604	ENSG00000113916	Hs.478588	P41182;Q15924	NM_001130845;NM_001134738;NM_001706;NM_138931;NP_001124317;NP_001128210;NP_001697;NP_620309	AW264036	28541	28541
226041_at	6.56928	8.89577e-06	0.00330949	NAPEPLD	N-acyl phosphatidylethanolamine phospholipase D	222236	ENSG00000161048	Hs.324271	Q4G0T7;Q6IQ20	NM_001122838;NM_198990;NP_001116310;NP_945341	BF382393	8197;21818;33392	33392;8197
203409_at	6.55961	9.04568e-06	0.00333194	DDB2	damage-specific DNA binding protein 2, 48kDa	1643	ENSG00000134574	Hs.700338	Q92466	NM_000107;NP_000098	NM_000107	37324	37324
201309_x_at	6.54937	9.20735e-06	0.00335825	C5orf13	chromosome 5 open reading frame 13	9315	ENSG00000134986	Hs.36053;Hs.483067;Hs.582226	Q16612;Q9P187	NM_001142474;NM_001142475;NM_001142476;NM_001142477;NM_001142478;NM_001142479;NM_001142480;NM_001142481;NM_001142482;NM_001142483;NM_004772;NP_001135946;NP_001135947;NP_001135948;NP_001135949;NP_001135950;NP_001135951;NP_001135952;NP_001135953;NP_001135954;NP_001135955;NP_004763	U36189	4616;10133	4616;10133
228484_s_at	-6.53913	9.37208e-06	0.00338514	FOXO1	forkhead box O1	2308	ENSG00000150907	Hs.370666	Q12778	NM_002015;NP_002006	AI472322	34554;41194	34554;41194
1558700_s_at	6.52584	9.5905e-06	0.00343072	ZNF260	zinc finger protein 260	339324	ENSG00000178042	Hs.18103	Q3ZCT1	NM_001012756;NP_001012774	BC042676
226932_at	6.50385	9.9635e-06	0.00353021	SSPN	sarcospan (Kras oncogene-associated gene)	8082	ENSG00000123096	Hs.183428	Q14714	NM_001135823;NM_005086;NP_001129295;NP_005077	AW467136	45181	45181
202311_s_at	6.49394	1.01366e-05	0.0035556	COL1A1	collagen, type I, alpha 1	1277	ENSG00000108821	Hs.172928;Hs.681002	P02452;Q14042;Q6LAN8;Q9UMA6	NM_000088;NP_000079	AI743621	1938;4535;19536;20508;22224;27444;31512;35609;40032;40515
219918_s_at	6.48887	1.02263e-05	0.0035556	ASPM	asp (abnormal spindle) homolog, microcephaly associated (Drosophila)	259266	ENSG00000066279	Hs.121028	Q4G1H0;Q4G1H1;Q4G1H2;Q5VYL4;Q8IZT6	NM_018136;NP_060606	NM_018123	3846;35495	3846;35495
40569_at	6.47538	1.04692e-05	0.00360637	MZF1	myeloid zinc finger 1	7593	ENSG00000099326	Hs.399810	P28698;Q59FH9;Q7Z729;Q96I71	NM_003422;NM_198055;NP_003413;NP_932172	M58297	27765	27765
227650_at	-6.46645	1.06333e-05	0.00362929	HSPA14	heat shock 70kDa protein 14	51182	ENSG00000187522	Hs.534169	Q0VDF9;Q6P155;Q8TAQ0	NM_016299;NP_057383	AV757332	3721;36782	36782
203574_at	-6.43404	1.12518e-05	0.00380545	NFIL3	nuclear factor, interleukin 3 regulated	4783	ENSG00000165030	Hs.79334	Q16649	NM_005384;NP_005375	NM_005384	5655	5655
1555851_s_at	6.42264	1.14781e-05	0.00383854	SEPW1	selenoprotein W, 1	6415	ENSG00000178980	Hs.631549	P63302	NM_003009;NP_003000	AW514401	11836	11836
203243_s_at	6.41811	1.15694e-05	0.00383854	PDLIM5	PDZ and LIM domain 5	10611	ENSG00000163110	Hs.480311	Q4W5K9;Q56VN4;Q59FC9;Q8WVK0;Q96HC4;Q9P1D1	NM_001011513;NM_001011515;NM_001011516;NM_006457;NP_001011513;NP_001011515;NP_001011516;NP_006448;NR_003257;NR_024179	NM_006457	7900;9285;9310;10353	7900;9285;9310;10353
214445_at	-6.41369	1.16591e-05	0.00383854	ELL2	elongation factor, RNA polymerase II, 2	22936	ENSG00000118985	Hs.192221;Hs.708710	O00472;Q59FW6;Q7Z656	NM_012081;NP_036213	NM_012081	9238;11253;19898	9238;11253;19898
202912_at	-6.37754	1.24215e-05	0.00402341	ADM	adrenomedullin	133	ENSG00000148926	Hs.441047	P35318	NM_001124;NP_001115	NM_001124	2994;4472;12064;16040;22621;28860;30114;30561;38007;39901	2994;4472;12064;16040;22621;28860;30114;30561;38007;39901
203802_x_at	6.37483	1.24806e-05	0.00402341	NSUN5	NOL1/NOP2/Sun domain family, member 5	55695	ENSG00000130305	Hs.647060	Q96P11	NM_018044;NM_148956;NP_060514;NP_683759	NM_018044	31343	31343
204578_at	6.37189	1.25451e-05	0.00402341	HISPPD2A	histidine acid phosphatase domain containing 2A	9677	ENSG00000168781	Hs.156814	Q6PFW1	NM_001024463;NM_001130858;NM_001130859;NM_014659;NP_001019634;NP_001124330;NP_001124331;NP_055474;XM_001723275;XP_001723327	NM_014659	14092	14092
220046_s_at	-6.36485	1.27012e-05	0.00403865	CCNL1	cyclin L1	57018	ENSG00000163660	Hs.4859	Q9UK58	NM_020307;NP_064703	NM_020307	8194;19310	8194;19310
220404_at	-6.34831	1.30758e-05	0.00409627	GPR97	G protein-coupled receptor 97	222487	ENSG00000182885	Hs.383403	Q86Y34	NM_170776;NP_740746	NM_014076	27934	27934
206707_x_at	-6.34714	1.31026e-05	0.00409627	FAM65B	family with sequence similarity 65, member B	9750	ENSG00000111913	Hs.559459	Q9Y4F9	NM_014722;NM_015864;NP_055537;NP_056948	NM_015864	11165;12773;20832	11165;20832;12773
204393_s_at	-6.33854	1.33024e-05	0.00412408	ACPP	acid phosphatase, prostate	55	ENSG00000014257	Hs.433060	P15309;Q5FBY0;Q6LBH1	NM_001099;NM_001134194;NP_001090;NP_001127666	NM_001099	4788;40005	4788;40005
208667_s_at	6.32659	1.35853e-05	0.00415712	ST13	suppression of tumorigenicity 13 (colon carcinoma) (Hsp70 interacting protein)	6767	ENSG00000100380	Hs.712713	P50502;Q0IJ56;Q1XBU6;Q1XBU7;Q2TU77;Q3KNR6;Q9P1I4	NM_003932;NP_003923	U17714	2147;5989;7211;10518;13053;15288;35189;37506	2147;5989;7211;10518;13053;15288;35189;37506
1554769_at	6.32462	1.36325e-05	0.00415712	ZNF785	zinc finger protein 785	146540	ENSG00000197162	Hs.513509	A8K8V0	NM_152458;NP_689671	BC040642	1182	1182
201194_at	6.31566	1.38493e-05	0.00417716	SEPW1	selenoprotein W, 1	6415	ENSG00000178980	Hs.631549	P63302	NM_003009;NP_003000	NM_003009	11836	11836
235200_at	6.31266	1.39227e-05	0.00417716	ZNF562	zinc finger protein 562	54811	ENSG00000171466	Hs.371107	Q32MN2;Q6V9R5	NM_001130031;NM_001130032;NM_017656;NP_001123503;NP_001123504;NP_060126	AL135342	4917;21892;24561;33002;40048	24561;33002;40048
223842_s_at	6.30394	1.41386e-05	0.00420799	SCARA3	scavenger receptor class A, member 3	51435	ENSG00000168077	Hs.128856	Q6AZY7	NM_016240;NM_182826;NP_057324;NP_878185	AB007830	29474;29732	29732;29474
1555609_a_at	6.29558	1.43488e-05	0.00423666	ZMAT3	zinc finger, matrin type 3	64393	ENSG00000172667	Hs.386299	Q9HA38	NM_022470;NM_152240;NP_071915;NP_689426	AF355465	20631	20631
204319_s_at	6.28315	1.46673e-05	0.00429659	RGS10	regulator of G-protein signaling 10	6001	ENSG00000148908	Hs.501200	O43665	NM_001005339;NM_002925;NP_001005339;NP_002916	NM_002925	14538	14538
205117_at	6.27475	1.48869e-05	0.00432686	FGF1	fibroblast growth factor 1 (acidic)	2246	ENSG00000113578	Hs.483635	P05230;Q16089;Q6LBM3;Q9UBK1;Q9UH63	NM_000800;NM_001144892;NM_001144934;NM_001144935;NM_033136;NM_033137;NP_000791;NP_001138364;NP_001138406;NP_001138407;NP_149127;NP_149128;NR_026695;NR_026696	X59065	8941;11972;37808;41370	11972;37808;41370
202968_s_at	6.26899	1.50394e-05	0.00433729	DYRK2	dual-specificity tyrosine-(Y)-phosphorylation regulated kinase 2	8445	ENSG00000127334	Hs.173135	Q92630	NM_003583;NM_006482;NP_003574;NP_006473	Y09216	1724;9342;25036;30740	1724;9342;25036
238697_at	6.2623	1.52183e-05	0.00435512	NCRNA00086	non-protein coding RNA 86	399668	ENSG00000178947	Hs.374414	Q86V52	NR_024359;XM_001127817;XM_001129116;XM_001721183;XP_001127817;XP_001129116;XP_001721235	AA565509	1271	1271
219684_at	6.22538	1.62479e-05	0.00453983	RTP4	receptor (chemosensory) transporter protein 4	64108	ENSG00000136514	Hs.43388	Q96DX8	NM_022147;NP_071430	NM_022147	19958	19958
213670_x_at	6.21869	1.6442e-05	0.00453983	NSUN5B	NOL1/NOP2/Sun domain family, member 5B	155400	ENSG00000183519	Hs.436034	Q3KNT7	NM_001039575;NM_001039576;NM_145645;NP_001034664;NP_001034665;NP_663620	AI768378	11539	11539
201162_at	6.21425	1.65721e-05	0.00453983	IGFBP7	insulin-like growth factor binding protein 7	3490	ENSG00000163453	Hs.479808	Q16270	NM_001553;NP_001544	NM_001553	8501	8501
228141_at	6.20793	1.67594e-05	0.00453983	GPX8	glutathione peroxidase 8 (putative)	493869	ENSG00000164294	Hs.289044	Q8TED1	NM_001008397;NP_001008398	AA173223		367;3033;16098;19249;19814;22011;22226;25409;30374;34104;43512;43930
237340_at	-6.20648	1.68026e-05	0.00453983	SLC26A8	solute carrier family 26, member 8	116369	ENSG00000112053	Hs.435836	Q96RN1	NM_052961;NM_138718;NP_443193;NP_619732	BE551631	36637	36637
205645_at	-6.20482	1.68522e-05	0.00453983	REPS2	RALBP1 associated Eps domain containing 2	9185	ENSG00000169891	Hs.186810	Q59H22;Q5JNZ8;Q8NFH8	NM_001080975;NM_004726;NP_001074444;NP_004717	NM_004726	8875;39111	8875;39111
238450_at	-6.19934	1.70174e-05	0.00453983	PFKFB2	6-phosphofructo-2-kinase/fructose-2,6-biphosphatase 2	5208	ENSG00000123836	Hs.282702	O60825;Q5VVQ3;Q68DE0	NM_001018053;NM_006212;NP_001018063;NP_006203	BE734888	37378;42518	37378;42518
204955_at	-6.19722	1.70815e-05	0.00453983	SRPX	sushi-repeat-containing protein, X-linked	8406	ENSG00000101955	Hs.15154	P78539	NM_006307;NP_006298	NM_006307	39004	39004
202068_s_at	-6.19386	1.71841e-05	0.00453983	LDLR	low density lipoprotein receptor	3949	ENSG00000130164	Hs.213289;Hs.713967	P01130;Q16479;Q59FQ1;Q6LCH2;Q6RCM4;Q9UH51	NM_000527;NP_000518	NM_000527	27067	33624;33891
1555895_at	-6.19319	1.72045e-05	0.00453983	DNM2	dynamin 2	1785	ENSG00000079805	Hs.211463	P50570;Q59G96;Q6ZSZ9;Q6ZTU8;Q6ZV85;Q8N1K8;Q9UPH5	NM_001005360;NM_001005361;NM_001005362;NM_004945;NP_001005360;NP_001005361;NP_001005362;NP_004936	AK097967	42016	42016
213003_s_at	-6.19314	1.72061e-05	0.00453983	CEBPD	CCAAT/enhancer binding protein (C/EBP), delta	1052	ENSG00000180733;ENSG00000221869	Hs.440829	P49716;Q504X4	NM_005195;NP_005186	BF061054	37458	37458
1554114_s_at	-6.18217	1.75453e-05	0.00454049	SSH2	slingshot homolog 2 (Drosophila)	85464	ENSG00000141298	Hs.654754	Q76I76	NM_033389;NP_203747	AB072359	1772;13683
218394_at	6.18064	1.75932e-05	0.00454049	ROGDI	rogdi homolog (Drosophila)	79641	ENSG00000067836	Hs.459795	Q9GZN7	NM_024589;NP_078865	NM_024589	34545	34545
203477_at	6.17916	1.76396e-05	0.00454049	COL15A1	collagen, type XV, alpha 1	1306	ENSG00000204291	Hs.409034	P39059;Q9UDC5	NM_001855;NP_001846	NM_001855	34538;37484	34538;37484
241368_at	-6.17735	1.76967e-05	0.00454049	LSDP5	lipid storage droplet protein 5	440503	ENSG00000214456	Hs.131034	Q00G26	NM_001013706;NP_001013728	AI190693	9736;14083	9736;14083
204963_at	6.1674	1.80134e-05	0.00457479	SSPN	sarcospan (Kras oncogene-associated gene)	8082	ENSG00000123096	Hs.183428	Q14714	NM_001135823;NM_005086;NP_001129295;NP_005077	AL136756	45181	45181
200783_s_at	6.16544	1.80764e-05	0.00457479	STMN1	stathmin 1/oncoprotein 18	3925	ENSG00000117632	Hs.209983	P16949;Q14CA7;Q59G27;Q96CE4	NM_001145454;NM_005563;NM_203399;NM_203401;NP_001138926;NP_005554;NP_981944;NP_981946;XR_042017;XR_042018;XR_042019	NM_005563	6178;25700	6178
227532_at	-6.15416	1.84441e-05	0.00460669	LRRC39	leucine rich repeat containing 39	127495	ENSG00000122477	Hs.44277	Q96DD0	NM_144620;NP_653221	BF111992	17464	17464
241812_at	6.15398	1.845e-05	0.00460669	LOC26010	viral DNA polymerase-transactivated protein 6	26010	ENSG00000196141	Hs.120323	Q4ZFW0;Q9NUQ6	NM_001100422;NM_001100423;NM_001100424;NM_015535;NP_001093892;NP_001093893;NP_001093894;NP_056350	AV648669	15252	15252
213194_at	6.14461	1.87612e-05	0.00465315	ROBO1	roundabout, axon guidance receptor, homolog 1 (Drosophila)	6091	ENSG00000169855	Hs.13640	Q1RMC7;Q1RMC8;Q2M1J3;Q9Y6N7	NM_002941;NM_133631;NP_002932;NP_598334	BF059159	4436;31540	4436;31540
218804_at	6.13674	1.90268e-05	0.00468779	ANO1	anoctamin 1, calcium activated chloride channel	55107	ENSG00000131620	Hs.503074	Q5XXA6;Q8NCT7;Q9NW72	NM_018043;NP_060513	NM_018043	15909;19069	15909;19069
