# Supplementary material for: Bayesian probit regression model for the diagnosis of pulmonary fibrosis: proof-of-principle
Source: BMC Med Genomics. 2011 Oct 5;4:70. doi: 10.1186/1755-8794-4-70 (PMC3199230; doi:10.1186/1755-8794-4-70)
Supplement: Additional file 4 — Mapping the IPF Biopsy Gene Signature to GSE10667 (Table S2). 151 out of 153 (98.7%) possible features from the training dataset were mapped to corresponding features of the validation dataset on a many-by-many basis. [file 1755-8794-4-70-S4.XLS]

## Sheet: SUPPLEMENTAL TABLE 5
Probeset	T.stat	P.val	Adj.p	Gene	Desc	Duplicated	EntrexID	EnsembleIDs	UnigeneIDs	UniprotIDs	RefSeqIDs	ACCNUM	Mapped.by.Hs	Mapped.by.NM
218613_at	-15.3741	2.75873e-08	0.000757224	PSD3	pleckstrin and Sec7 domain containing 3	FALSE	23362	ENSG00000156011	Hs.434255	Q5HYL1;Q7L3Y3;Q9NYI0	NM_015310;NM_206909;NP_056125;NP_996792	NM_018422	32620;37650;43541	32620;37650;43541
225557_at	14.3637	5.29893e-08	0.000757224	AXUD1	AXIN1 up-regulated 1	FALSE	64651	ENSG00000144655	Hs.370950	Q8N6U0;Q96S65	NM_033027;NP_149016	AI091372	25145	25145
219628_at	-14.1545	6.09763e-08	0.000757224	ZMAT3	zinc finger, matrin type 3	FALSE	64393	ENSG00000172667	Hs.386299	Q9HA38	NM_022470;NM_152240;NP_071915;NP_689426	NM_022470	20631	20631
224856_at	12.5313	1.94184e-07	0.00168782	FKBP5	FK506 binding protein 5	FALSE	2289	ENSG00000096060	Hs.407190	Q13451;Q2TA84;Q53GX4;Q59EB8;Q5TGM6	NM_004117;NP_004108	W86302	11965;30855	11965;30855
238986_at	12.2495	2.40683e-07	0.00168782	FLJ43663	hypothetical LOC378805	FALSE	378805	NA	Hs.150556;Hs.649308	NA	NR_015431;NR_024153;XM_380146;XM_930545;XM_935361;XM_935362;XM_935363;XM_935364;XM_935365;XM_935366;XM_935367;XM_935688;XM_935957;XM_935958;XM_935959;XM_935960;XM_935961;XM_935962;XM_935963;XM_935964;XM_940526;XM_944629;XM_944633;XM_944638;XM_944640;XM_944641;XM_944643;XM_944645;XM_944647;XP_380146;XP_935638;XP_940454;XP_940455;XP_940456;XP_940457;XP_940458;XP_940459;XP_940460;XP_940781;XP_941050…	AI819002	23232	23232
224840_at	12.0923	2.71828e-07	0.00168782	FKBP5	FK506 binding protein 5	TRUE	2289	ENSG00000096060	Hs.407190	Q13451;Q2TA84;Q53GX4;Q59EB8;Q5TGM6	NM_004117;NP_004108	AI753747	11965;30855	11965;30855
221031_s_at	11.6782	3.77074e-07	0.00189459	APOLD1	apolipoprotein L domain containing 1	FALSE	81575	ENSG00000178878	Hs.23388	Q96LR9	NM_001130415;NM_030817;NP_001123887;NP_110444	NM_030817	1387;25024	1387
216176_at	-11.3754	4.82167e-07	0.00189459	HCRP1	hepatocellular carcinoma-related HCRP1	FALSE	387535	NA	Hs.675399	Q6S5B2	XM_001722898;XM_001724271;XM_001725456;XP_001722950;XP_001724323;XP_001725508	AK025343
204560_at	11.3702	4.84224e-07	0.00189459	FKBP5	FK506 binding protein 5	TRUE	2289	ENSG00000096060	Hs.407190	Q13451;Q2TA84;Q53GX4;Q59EB8;Q5TGM6	NM_004117;NP_004108	NM_004117	11965;30855	11965;30855
230526_at	-11.2555	5.32282e-07	0.00189459	LOC100131096	hypothetical LOC100131096	FALSE	100131096	ENSG00000204282	Hs.635442;Hs.710226	Q6YL35	XM_001720907;XM_001726205;XM_001726705;XP_001720959;XP_001726257;XP_001726757	BF515959	22867;23277
214100_x_at	-11.1957	5.594e-07	0.00189459	NSUN5B	NOL1/NOP2/Sun domain family, member 5B	FALSE	155400	ENSG00000183519	Hs.436034	Q3KNT7	NM_001039575;NM_001039576;NM_145645;NP_001034664;NP_001034665;NP_663620	AI284845	11539	11539
213006_at	10.9248	7.02651e-07	0.00209714	CEBPD	CCAAT/enhancer binding protein (C/EBP), delta	FALSE	1052	ENSG00000180733;ENSG00000221869	Hs.440829	P49716;Q504X4	NM_005195;NP_005186	AV655640	37458	37458
228371_s_at	10.8771	7.31789e-07	0.00209714	C16orf72	chromosome 16 open reading frame 72	FALSE	29035	ENSG00000182831	Hs.221497	Q14CZ0;Q9UI82	NM_014117;NP_054836	BF196007	11113	11113
231188_at	-10.5967	9.3217e-07	0.00248057	ZSCAN2	zinc finger and SCAN domain containing 2	FALSE	54993	ENSG00000176371	Hs.594023	Q6ZNA0;Q7Z7L9	NM_001007072;NM_017894;NM_181877;NP_001007073;NP_060364;NP_870992	AW206602	3996;37589	37589;3996
205281_s_at	10.2825	1.23068e-06	0.00290931	PIGA	phosphatidylinositol glycan anchor biosynthesis, class A	FALSE	5277	ENSG00000165195	Hs.137154	P37287	NM_002641;NM_020473;NP_002632;NP_065206	NM_002641	17251;22540	17251;22540
228325_at	10.2247	1.29618e-06	0.00290931	KIAA0146	KIAA0146	FALSE	23514	ENSG00000164808	Hs.381058	Q14159	NM_001080394;NP_001073863	AI363213	7115;33486	7115;33486
214370_at	10.1981	1.32756e-06	0.00290931	S100A8	S100 calcium binding protein A8	FALSE	6279	ENSG00000143546	Hs.416073	P05109	NM_002964;NP_002955	AW238654	28674	28674
207547_s_at	9.73756	2.02723e-06	0.0041958	FAM107A	family with sequence similarity 107, member A	FALSE	11170	ENSG00000168309	Hs.506357	O95990;Q6IAM1	NM_001076778;NM_007177;NP_001070246;NP_009108	NM_007177	3297;19295;37296	3297;19295;37296
209681_at	9.62216	2.25993e-06	0.00443125	SLC19A2	solute carrier family 19 (thiamine transporter), member 2	FALSE	10560	ENSG00000117479	Hs.30246	O60779;Q59FC0;Q5TIE1;Q7Z7J1	NM_006996;NP_008927	AF153330	7656	7656
226930_at	-9.51395	2.50479e-06	0.0046658	FNDC1	fibronectin type III domain containing 1	FALSE	84624	ENSG00000164694	Hs.520525	Q4ZHG4	NM_032532;NP_115921	AI345957	32537	32537
227075_at	-9.33878	2.96471e-06	0.00525954	ELP3	elongation protein 3 homolog (S. cerevisiae)	FALSE	55140	ENSG00000134014	Hs.491336	Q9H9T3	NM_018091;NP_060561	AI949204	4256;41796	4256;41796
210306_at	-9.2028	3.38525e-06	0.00542307	L3MBTL	l(3)mbt-like (Drosophila)	FALSE	26013	ENSG00000185513	Hs.709356	Q5H8Y9;Q6ZWF5;Q9Y468	NM_015478;NM_032107;NP_056293;NP_115479	U89358	15082;20516;29673	15082;20516
203973_s_at	9.1249	3.65512e-06	0.00542307	CEBPD	CCAAT/enhancer binding protein (C/EBP), delta	TRUE	1052	ENSG00000180733;ENSG00000221869	Hs.440829	P49716;Q504X4	NM_005195;NP_005186	NM_005195	37458	37458
205403_at	9.10123	3.74172e-06	0.00542307	IL1R2	interleukin 1 receptor, type II	FALSE	7850	ENSG00000115590	Hs.25333	P27930;Q6LCE6;Q6PIW7	NM_004633;NM_173343;NP_004624;NP_775465	NM_004633	2471;31671	2471;31671
208662_s_at	-9.02531	4.03482e-06	0.00542307	TTC3	tetratricopeptide repeat domain 3	FALSE	7267	ENSG00000182670	Hs.368214	P53804;Q5CZA6;Q5GIT6	NM_001001894;NM_003316;NP_001001894;NP_003307	AI885338	7665;9897;15705;27520	7665;9897;15705;27520
226041_at	-9.02033	4.05492e-06	0.00542307	NAPEPLD	N-acyl phosphatidylethanolamine phospholipase D	FALSE	222236	ENSG00000161048	Hs.324271	Q4G0T7;Q6IQ20	NM_001122838;NM_198990;NP_001116310;NP_945341	BF382393	8197;21818;33392	33392;8197
219911_s_at	8.98812	4.18747e-06	0.00542307	SLCO4A1	solute carrier organic anion transporter family, member 4A1	FALSE	28231	ENSG00000101187	Hs.235782	Q96BD0	NM_016354;NP_057438	NM_016354	4244	4244
213003_s_at	8.98449	4.20272e-06	0.00542307	CEBPD	CCAAT/enhancer binding protein (C/EBP), delta	TRUE	1052	ENSG00000180733;ENSG00000221869	Hs.440829	P49716;Q504X4	NM_005195;NP_005186	BF061054	37458	37458
34726_at	-8.98005	4.22142e-06	0.00542307	CACNB3	calcium channel, voltage-dependent, beta 3 subunit	FALSE	784	ENSG00000167535	Hs.250712	P54284	NM_000725;NP_000716	U07139	5897;8724	5897;8724
223680_at	-8.9063	4.54591e-06	0.00557877	ZNF607	zinc finger protein 607	FALSE	84775	ENSG00000198182	Hs.116622	Q59G67;Q6ZMN2;Q6ZMN4;Q96SK3;Q9BSE8	NM_032689;NP_116078	BC005085	2950;14862;22345	22345
202376_at	8.88553	4.64211e-06	0.00557877	SERPINA3	serpin peptidase inhibitor, clade A (alpha-1 antiproteinase, antitrypsin), member 3	FALSE	12	ENSG00000196136	Hs.534293;Hs.710488	P01011	NM_001085;NP_001076	NM_001085	18045;21997;36428;30030	18045;21997
203355_s_at	-8.83429	4.88909e-06	0.00569197	PSD3	pleckstrin and Sec7 domain containing 3	TRUE	23362	ENSG00000156011	Hs.434255	Q5HYL1;Q7L3Y3;Q9NYI0	NM_015310;NM_206909;NP_056125;NP_996792	NM_015310	32620;37650;43541	32620;37650;43541
202068_s_at	8.72356	5.47303e-06	0.00588593	LDLR	low density lipoprotein receptor	FALSE	3949	ENSG00000130164	Hs.213289;Hs.713967	P01130;Q16479;Q59FQ1;Q6LCH2;Q6RCM4;Q9UH51	NM_000527;NP_000518	NM_000527	27067	33624;33891
202970_at	-8.71425	5.52553e-06	0.00588593	DYRK2	dual-specificity tyrosine-(Y)-phosphorylation regulated kinase 2	FALSE	8445	ENSG00000127334	Hs.173135	Q92630	NM_003583;NM_006482;NP_003574;NP_006473	AI192838	1724;9342;25036;30740	1724;9342;25036
213573_at	-8.70349	5.5868e-06	0.00588593	KPNB1	karyopherin (importin) beta 1	FALSE	3837	ENSG00000108424	Hs.532793;Hs.706168	Q14974;Q53XN2	NM_002265;NP_002256	AA861608	16864;26671	16864;26671
228293_at	-8.66926	5.78681e-06	0.00588593	DEPDC7	DEP domain containing 7	FALSE	91614	ENSG00000121690	Hs.280990	Q96QD5	NM_001077242;NM_139160;NP_001070710;NP_631899	AJ245600	14311	14311
213460_x_at	-8.65944	5.84564e-06	0.00588593	NSUN5C	NOL1/NOP2/Sun domain family, member 5C	FALSE	260294	ENSG00000106133	Hs.510927	Q3KNT8;Q63ZY6	NM_001039487;NM_032158;NM_148936;NP_001034576;NP_115534;NP_683738	N29665	21593;38570	38570;21593
235374_at	-8.57727	6.36392e-06	0.00607974	MDH1	malate dehydrogenase 1, NAD (soluble)	FALSE	4190	ENSG00000014641	Hs.526521	P40925	NM_005917;NP_005908	AW952547	2449;40445	40445
211143_x_at	8.57719	6.36451e-06	0.00607974	NR4A1	nuclear receptor subfamily 4, group A, member 1	FALSE	3164	ENSG00000123358	Hs.524430	P22736;Q15627;Q53Y00;Q6IBU8;Q6ZMM6;Q8N3V2	NM_002135;NM_173157;NP_002126;NP_775180	D49728	28177;42728	28177
226878_at	-8.51584	6.78405e-06	0.0063185	HLA-DOA	major histocompatibility complex, class II, DO alpha	FALSE	3111	ENSG00000204252;ENSG00000206226;ENSG00000206292	Hs.631991	P06340;Q14535;Q30011;Q58HU0;Q58HU1;Q5STC7;Q5STC8	NM_002119;NP_002110	AL581873	1656;12937;15989;28048;34861	1656;12937;28048;34861
209074_s_at	8.48998	6.96993e-06	0.00633328	FAM107A	family with sequence similarity 107, member A	TRUE	11170	ENSG00000168309	Hs.506357	O95990;Q6IAM1	NM_001076778;NM_007177;NP_001070246;NP_009108	AL050264	3297;19295;37296	3297;19295;37296
206822_s_at	-8.43642	7.37259e-06	0.00638854	L3MBTL	l(3)mbt-like (Drosophila)	TRUE	26013	ENSG00000185513	Hs.709356	Q5H8Y9;Q6ZWF5;Q9Y468	NM_015478;NM_032107;NP_056293;NP_115479	NM_015478	15082;20516;29673	15082;20516
205081_at	-8.43628	7.3737e-06	0.00638854	CRIP1	cysteine-rich protein 1 (intestinal)	FALSE	1396	ENSG00000213145	Hs.70327	P50238	NM_001311;NP_001302	NM_001311	13979;20436	13979
220421_at	8.39177	7.72767e-06	0.00654305	BTNL8	butyrophilin-like 8	FALSE	79908	ENSG00000113303;ENSG00000215631	Hs.189109;Hs.694451	Q6UX41	NM_001040462;NM_024850;NP_001035552;NP_079126;XM_001722839;XM_001722840;XP_001722891;XP_001722892	NM_024850	1419	1419
204388_s_at	8.32628	8.2825e-06	0.00675068	MAOA	monoamine oxidase A	FALSE	4128	ENSG00000189221	Hs.183109	P21397;Q49A63;Q53EZ0;Q5UL91;Q5UL94;Q5ULA3;Q5ULA9	NM_000240;NP_000231	NM_000240	23176	23176
201502_s_at	8.28814	8.62546e-06	0.00675068	NFKBIA	nuclear factor of kappa light polypeptide gene enhancer in B-cells inhibitor, alpha	FALSE	4792	ENSG00000100906	Hs.81328	P25963;Q9UGJ5	NM_020529;NP_065390	AI078167	19860	19860
224454_at	8.28294	8.67344e-06	0.00675068	ETNK1	ethanolamine kinase 1	FALSE	55500	ENSG00000139163	Hs.29464	Q659C5;Q86U68;Q9HBU6	NM_001039481;NM_018638;NP_001034570;NP_061108	BC006111	3994;18684;40549	3994;40549
205094_at	-8.25952	8.89299e-06	0.00675068	PEX12	peroxisomal biogenesis factor 12	FALSE	5193	ENSG00000108733	Hs.591190	O00623	NM_000286;NP_000277	NM_000286	36295	36295
203574_at	8.25772	8.91009e-06	0.00675068	NFIL3	nuclear factor, interleukin 3 regulated	FALSE	4783	ENSG00000165030	Hs.79334	Q16649	NM_005384;NP_005375	NM_005384	5655	5655
201341_at	-8.24211	9.06009e-06	0.00675068	ENC1	ectodermal-neural cortex (with BTB-like domain)	FALSE	8507	ENSG00000171617	Hs.104925	O14682;Q53XS2;Q96L69	NM_003633;NP_003624	NM_003633	10561;45165	10561;45165
205863_at	8.20618	9.41598e-06	0.00683509	S100A12	S100 calcium binding protein A12	FALSE	6283	ENSG00000163221	Hs.19413	P80511	NM_005621;NP_005612	NM_005621	8681	8681
203560_at	-8.19397	9.54032e-06	0.00683509	GGH	gamma-glutamyl hydrolase (conjugase, folylpolygammaglutamyl hydrolase)	FALSE	8836	ENSG00000137563	Hs.78619	Q92820	NM_003878;NP_003869	NM_003878	35989	35989
238017_at	8.16249	9.86915e-06	0.00693727	SDR16C5	short chain dehydrogenase/reductase family 16C, member 5	FALSE	195814	ENSG00000170786	Hs.170673	Q8N3Y7	NM_138969;NP_620419	AI440266	35151;35852	35151;35852
217949_s_at	-8.13268	1.0192e-05	0.00703157	VKORC1	vitamin K epoxide reductase complex, subunit 1	FALSE	79001	ENSG00000167397	Hs.324844	Q9BQB6	NM_024006;NM_206824;NP_076869;NP_996560	NM_024006	17149	17149
224428_s_at	-8.05973	1.10315e-05	0.00741517	CDCA7	cell division cycle associated 7	FALSE	83879	ENSG00000144354	Hs.470654	Q9BWT1	NM_031942;NM_145810;NP_114148;NP_665809	AY029179	14163;43572	14163;43572
201963_at	8.03515	1.13312e-05	0.00741517	ACSL1	acyl-CoA synthetase long-chain family member 1	FALSE	2180	ENSG00000151726	Hs.406678	P33121;Q108N1;Q108N2	NM_001995;NP_001986	NM_021122	19066	19066
227657_at	-8.02459	1.14625e-05	0.00741517	RNF150	ring finger protein 150	FALSE	57484	ENSG00000170153	Hs.659104	Q9ULK6	NM_020724;NP_065775	AA722069	20611	20611
214039_s_at	-8.01106	1.16333e-05	0.00741517	LAPTM4B	lysosomal protein transmembrane 4 beta	FALSE	55353	ENSG00000104341	Hs.492314	Q86SJ0;Q86VI4;Q9NY06	NM_018407;NP_060877	T15777	22671;26194	22671;26194
211372_s_at	7.99541	1.18342e-05	0.00741517	IL1R2	interleukin 1 receptor, type II	TRUE	7850	ENSG00000115590	Hs.25333	P27930;Q6LCE6;Q6PIW7	NM_004633;NM_173343;NP_004624;NP_775465	U64094	2471;31671	2471;31671
207275_s_at	7.9854	1.19648e-05	0.00741517	ACSL1	acyl-CoA synthetase long-chain family member 1	TRUE	2180	ENSG00000151726	Hs.406678	P33121;Q108N1;Q108N2	NM_001995;NP_001986	NM_001995	19066	19066
206314_at	-7.95544	1.23649e-05	0.00741517	ZNF167	zinc finger protein 167	FALSE	55888	ENSG00000196345	Hs.529512;Hs.696570	Q0VAN9;Q0VAP0;Q15918;Q16524;Q9H9H9;Q9P0L1	NM_018651;NM_025169;NP_061121;NP_079445	NM_018651	8383;28151	28151;8383
223664_x_at	7.94732	1.24758e-05	0.00741517	BCL2L13	BCL2-like 13 (apoptosis facilitator)	FALSE	23786	ENSG00000099968	Hs.631672	Q86T62;Q8IZP5;Q9BXK5	NM_015367;NP_056182	AF246665	3364;18852;23025	3364;18852;23025
244506_at	7.9427	1.25394e-05	0.00741517	TMTC1	transmembrane and tetratricopeptide repeat containing 1	FALSE	83857	ENSG00000133687	Hs.401954	Q5K675;Q8IUR5	NM_175861;NP_787057	BE297946	4373;9181;21259	4373;9181;21259
205151_s_at	-7.92139	1.28374e-05	0.00747276	KIAA0644	KIAA0644 gene product	FALSE	9865	NA	Hs.21572	Q7L0X0	NM_014817;NP_055632	NM_014817		35360;40239
205150_s_at	-7.81858	1.4387e-05	0.00824597	KIAA0644	KIAA0644 gene product	TRUE	9865	NA	Hs.21572	Q7L0X0	NM_014817;NP_055632	AV724192		35360;40239
209914_s_at	7.7924	1.48132e-05	0.0083616	NRXN1	neurexin 1	FALSE	9378	ENSG00000179915	Hs.637685	P58400;Q08AH0;Q49A31;Q5HYI0;Q9ULB1	NM_001135659;NM_004801;NM_138735;NP_001129131;NP_004792;NP_620072	AW149405	24526;29098;43493	43493;24526;29098
217546_at	7.76885	1.52083e-05	0.00845651	MT1M	metallothionein 1M	FALSE	4499	ENSG00000205364	Hs.647370;Hs.656629	Q8N339;Q8TDC4	NM_176870;NP_789846	R06655	32194;16999	32194
202388_at	7.74014	1.57056e-05	0.0085379	RGS2	regulator of G-protein signaling 2, 24kDa	FALSE	5997	ENSG00000116741	Hs.78944	P41220;Q49A86	NM_002923;NP_002914	NM_002923	10053	10053
36711_at	7.73407	1.58131e-05	0.0085379	MAFF	v-maf musculoaponeurotic fibrosarcoma oncogene homolog F (avian)	FALSE	23764	ENSG00000185022	Hs.517617	Q9ULX9	NM_012323;NM_152878;NP_036455;NP_690617	AL021977	42735	42735
225212_at	7.708	1.62835e-05	0.00855688	SLC25A25	solute carrier family 25 (mitochondrial carrier; phosphate carrier), member 25	FALSE	114789	ENSG00000148339	Hs.5476	Q6KCM7	NM_001006641;NM_001006642;NM_001006643;NM_052901;NP_001006642;NP_001006643;NP_001006644;NP_443133	BC005163	15892;32851	15892;32851
228393_s_at	-7.70668	1.63076e-05	0.00855688	ZNF302	zinc finger protein 302	FALSE	55900	NA	Hs.436350	Q59G83;Q6RFS1;Q6X7T3;Q7Z4B9;Q8NC84;Q9NR11	NM_001012320;NM_018443;NP_001012320;NP_060913	BF508739	11948;23014;33008	11948;23014
213496_at	-7.68254	1.67575e-05	0.00867083	LPPR4	plasticity related gene 1	FALSE	9890	ENSG00000117600	Hs.13245	Q3ZCT6;Q7Z2D5;Q86XM6	NM_014839;NP_055654	AW592563	13865	13865
237919_at	7.65959	1.71976e-05	0.00877668	RFFL	ring finger and FYVE-like domain containing 1	FALSE	117584	ENSG00000092871	Hs.13680	Q8WZ73	NM_001017368;NM_057178;NP_001017368;NP_476519	AV660759	16890;42543	16890;42543
238593_at	-7.6328	1.77274e-05	0.00881679	C11orf80	chromosome 11 open reading frame 80	FALSE	79703	ENSG00000173715	Hs.292088	Q8N6T0	NM_024650;NP_078926	AW962511	19875	19875
209035_at	-7.62438	1.78973e-05	0.00881679	MDK	midkine (neurite growth-promoting factor 2)	FALSE	4192	ENSG00000110492	Hs.82045	P21741;Q2LEK2;Q2LEK3;Q2LEK4	NM_001012333;NM_001012334;NM_002391;NP_001012333;NP_001012334;NP_002382	M69148	8126	8126
201310_s_at	-7.61752	1.80373e-05	0.00881679	C5orf13	chromosome 5 open reading frame 13	FALSE	9315	ENSG00000134986	Hs.36053;Hs.483067;Hs.582226	Q16612;Q9P187	NM_001142474;NM_001142475;NM_001142476;NM_001142477;NM_001142478;NM_001142479;NM_001142480;NM_001142481;NM_001142482;NM_001142483;NM_004772;NP_001135946;NP_001135947;NP_001135948;NP_001135949;NP_001135950;NP_001135951;NP_001135952;NP_001135953;NP_001135954;NP_001135955;NP_004763	NM_004772	4616;10133	4616;10133
201448_at	-7.60851	1.82229e-05	0.00881679	TIA1	TIA1 cytotoxic granule-associated RNA binding protein	FALSE	7072	ENSG00000116001	Hs.413123	P31483;Q59G98;Q96B58	NM_022037;NM_022173;NP_071320;NP_071505	AL046419	23510;25536;25894;28434	28434;23510;25536
236594_at	-7.46218	2.15453e-05	0.0102907	LLGL1	lethal giant larvae homolog 1 (Drosophila)	FALSE	3996	ENSG00000131899	Hs.513983	Q15334	NM_004140;NP_004131	AI570526	6860	6860
1552721_a_at	-7.40652	2.29771e-05	0.0105432	FGF1	fibroblast growth factor 1 (acidic)	FALSE	2246	ENSG00000113578	Hs.483635	P05230;Q16089;Q6LBM3;Q9UBK1;Q9UH63	NM_000800;NM_001144892;NM_001144934;NM_001144935;NM_033136;NM_033137;NP_000791;NP_001138364;NP_001138406;NP_001138407;NP_149127;NP_149128;NR_026695;NR_026696	NM_033136	8941;11972;37808;41370	11972;37808;41370
1555395_at	7.40221	2.30921e-05	0.0105432	AKAP12	A kinase (PRKA) anchor protein 12	FALSE	9590	ENSG00000131016	Hs.371240	Q02952;Q5CZB5;Q6NSG9;Q86TJ9	NM_005100;NM_144497;NP_005091;NP_653080	BC046095	33326;33989;38735	38735;33326;33989
201417_at	-7.39903	2.31774e-05	0.0105432	SOX4	SRY (sex determining region Y)-box 4	FALSE	6659	ENSG00000124766	Hs.643910	Q06945	NM_003107;NP_003098	AL136179		14409;16189
238697_at	-7.39031	2.3413e-05	0.0105432	NCRNA00086	non-protein coding RNA 86	FALSE	399668	ENSG00000178947	Hs.374414	Q86V52	NR_024359;XM_001127817;XM_001129116;XM_001721183;XP_001127817;XP_001129116;XP_001721235	AA565509	1271	1271
211382_s_at	7.38752	2.34891e-05	0.0105432	TACC2	transforming, acidic coiled-coil containing protein 2	FALSE	10579	ENSG00000138162	Hs.501252;Hs.713875	O95359;Q4VXL2;Q4VXL4;Q4VXL5;Q4VXL8	NM_006997;NM_206860;NM_206861;NM_206862;NP_008928;NP_996742;NP_996743;NP_996744	AF220152	11019;32953;35414	32953;35414
241399_at	7.34225	2.47596e-05	0.0109812	FAM19A2	family with sequence similarity 19 (chemokine (C-C motif)-like), member A2	FALSE	338811	ENSG00000198673	Hs.269745	Q8N3H0	NM_178539;NP_848634	AI142028	27190	27190
241368_at	7.3226	2.5334e-05	0.0111037	LSDP5	lipid storage droplet protein 5	FALSE	440503	ENSG00000214456	Hs.131034	Q00G26	NM_001013706;NP_001013728	AI190693	9736;14083	9736;14083
225180_at	-7.29625	2.61272e-05	0.0113183	TTC14	tetratricopeptide repeat domain 14	FALSE	151613	ENSG00000163728	Hs.43213	Q69YS0;Q86TA5;Q8TEM7;Q96N46	NM_001042601;NM_133462;NP_001036066;NP_597719	AL040341	4289;35456	4289;35456
1555832_s_at	7.27833	2.66819e-05	0.0114257	KLF6	Kruppel-like factor 6	FALSE	1316	ENSG00000067082	Hs.4055;Hs.709396	O43838;O43839;Q7Z3W8;Q99612	NM_001300;NP_001291	BU683415	9355;20049;24441;25002;1643	9355;20049
202912_at	7.24055	2.78941e-05	0.0116394	ADM	adrenomedullin	FALSE	133	ENSG00000148926	Hs.441047	P35318	NM_001124;NP_001115	NM_001124	2994;4472;12064;16040;22621;28860;30114;30561;38007;39901	2994;4472;12064;16040;22621;28860;30114;30561;38007;39901
201447_at	-7.23981	2.79183e-05	0.0116394	TIA1	TIA1 cytotoxic granule-associated RNA binding protein	TRUE	7072	ENSG00000116001	Hs.413123	P31483;Q59G98;Q96B58	NM_022037;NM_022173;NP_071320;NP_071505	H96549	23510;25536;25894;28434	28434;23510;25536
235309_at	-7.23376	2.81181e-05	0.0116394	RPS15A	ribosomal protein S15a	FALSE	6210	ENSG00000134419	Hs.370504	P62244	NM_001019;NM_001030009;NP_001010;NP_001025180	AA126311	9233;29794;41921;43577	9233;43577
214749_s_at	-7.20486	2.90937e-05	0.0119108	ARMCX6	armadillo repeat containing, X-linked 6	FALSE	54470	ENSG00000198960	Hs.83530	Q7L4S7	NM_001009584;NM_019007;NP_001009584;NP_061880	AK000818	4057;35431	4057;35431
208078_s_at	7.18725	2.97061e-05	0.0119359	ZEB1	zinc finger E-box binding homeobox 1	FALSE	6935	ENSG00000148516	Hs.124503	P37275;Q13088;Q2KJ05;Q32Q63;Q5T967;Q5VZ84;Q8NB68	NM_001128128;NM_030751;NP_001121600;NP_110378;NR_024285;NR_024286;NR_024287	NM_030751	18088	18088
1552770_s_at	-7.18471	2.97956e-05	0.0119359	ZNF563	zinc finger protein 563	FALSE	147837	ENSG00000188868	Hs.663510	Q8TA94	NM_145276;NP_660319	NM_145276	6828;9654	6828;9654
207001_x_at	7.16714	3.04226e-05	0.0119551	TSC22D3	TSC22 domain family, member 3	FALSE	1831	ENSG00000157514	Hs.716410	Q5JRI9;Q5JRJ0;Q5JRJ1;Q5JRJ2;Q99576	NM_001015881;NM_004089;NM_198057;NP_001015881;NP_004080;NP_932174	NM_004089	18879	18879
224657_at	7.15006	3.10459e-05	0.0119551	ERRFI1	ERBB receptor feedback inhibitor 1	FALSE	54206	ENSG00000116285	Hs.605445	Q9UJM3	NM_018948;NP_061821	AL034417	12532;20955;32418	12532;32418
219128_at	-7.13687	3.15367e-05	0.0119551	C2orf42	chromosome 2 open reading frame 42	FALSE	54980	ENSG00000115998	Hs.413123	Q9NWW7	NM_017880;NP_060350	NM_017880	23510;25536;25894;28434	25894
203543_s_at	7.12636	3.19339e-05	0.0119551	KLF9	Kruppel-like factor 9	FALSE	687	ENSG00000119138	Hs.150557;Hs.602267	Q13886	NM_001206;NP_001197	NM_001206	31412	31412
37860_at	-7.12237	3.20859e-05	0.0119551	ZNF337	zinc finger protein 337	FALSE	26152	ENSG00000130684	Hs.633621;Hs.661684	Q6ZUQ0;Q9Y3M9	NM_015655;NP_056470	AL049942	10147;30971	10147;30971
203804_s_at	-7.1207	3.21499e-05	0.0119551	CROP	cisplatin resistance-associated overexpressed protein	FALSE	51747	ENSG00000108848	Hs.130293	O95232;Q6PKC2;Q86Y74	NM_006107;NM_016424;NP_006098;NP_057508	NM_006107	18089;40249;41940	18089;41940;40249
217741_s_at	7.11219	3.24777e-05	0.0119551	ZFAND5	zinc finger, AN1-type domain 5	FALSE	7763	ENSG00000107372	Hs.406096	O76080	NM_001102420;NM_001102421;NM_006007;NP_001095890;NP_001095891;NP_005998	AW471220	8207;11391;33833;35224;35460	8207;11391;33833;35224;35460
235086_at	7.09658	3.30887e-05	0.0119551	THBS1	thrombospondin 1	FALSE	7057	ENSG00000137801	Hs.164226	P07996;Q59E99;Q7KYY3	NM_003246;NP_003237	AW956580	5290;6330;11138;12045;13506;14190;23860;35783;36565;40208;41285;43218	5290;6330;11138;12045;13506;23860;35783;36565;40208;41285;43218
209989_at	-7.08957	3.33669e-05	0.0119551	ZNF268	zinc finger protein 268	FALSE	10795	ENSG00000151963	Hs.183291;Hs.654533	Q14587;Q2TB61;Q8TDG8;Q9H337	NM_003415;NP_003406	AF317549	14682;36812
218394_at	-7.08937	3.3375e-05	0.0119551	ROGDI	rogdi homolog (Drosophila)	FALSE	79641	ENSG00000067836	Hs.459795	Q9GZN7	NM_024589;NP_078865	NM_024589	34545	34545
206101_at	-7.08777	3.34388e-05	0.0119551	ECM2	extracellular matrix protein 2, female organ and adipocyte specific	FALSE	1842	ENSG00000106823	Hs.117060	O94769;Q3KR19;Q5T9F3;Q5T9F4;Q6PID0;Q7Z3D0	NM_001393;NP_001384	NM_001393	2250;27125	2250
207072_at	7.08141	3.36944e-05	0.0119551	IL18RAP	interleukin 18 receptor accessory protein	FALSE	8807	ENSG00000115607	Hs.158315	O95256;Q2QDE5;Q3KPE8	NM_003853;NP_003844	NM_003853	18058	18058
202861_at	7.06388	3.44091e-05	0.0120838	PER1	period homolog 1 (Drosophila)	FALSE	5187	ENSG00000179094	Hs.445534	O15534;Q6IN51;Q9H2D0	NM_002616;NP_002607	NM_002616	8115;30403	8115
228920_at	-7.03308	3.57048e-05	0.0120838	ZNF260	zinc finger protein 260	FALSE	339324	ENSG00000178042	Hs.18103	Q3ZCT1	NM_001012756;NP_001012774	BE328273
218122_s_at	7.03226	3.57403e-05	0.0120838	SENP2	SUMO1/sentrin/SMT3 specific peptidase 2	FALSE	59343	ENSG00000163904	Hs.401388	Q9HC62	NM_021627;NP_067640	NM_021627	18915;26590	26590
218731_s_at	-7.03005	3.58351e-05	0.0120838	VWA1	von Willebrand factor A domain containing 1	FALSE	64856	ENSG00000179403	Hs.449009	Q6PCB0	NM_022834;NM_199121;NP_073745;NP_954572	NM_022834	24100;27182	24100
1569852_at	7.02831	3.59102e-05	0.0120838	C7orf53	chromosome 7 open reading frame 53	FALSE	286006	ENSG00000181016	Hs.396189	Q8N8F7	NM_001134468;NM_182597;NP_001127940;NP_872403	BC031976	38404	38404
217892_s_at	-7.02616	3.60032e-05	0.0120838	LIMA1	LIM domain and actin binding 1	FALSE	51474	ENSG00000050405	Hs.525419	Q53GG0;Q59FE8;Q9UHB6	NM_001113546;NM_001113547;NM_016357;NP_001107018;NP_001107019;NP_057441	NM_016357	1959	1959
1555167_s_at	7.00605	3.6886e-05	0.0122404	NAMPT	nicotinamide phosphoribosyltransferase	FALSE	10135	ENSG00000105835	Hs.489615	P43490	NM_005746;NP_005737	BC020691	13877;31341;36456	13877;31341;36456
232470_at	7.00065	3.71269e-05	0.0122404	SIK1	salt-inducible kinase 1	FALSE	150094	ENSG00000142178	Hs.282113;Hs.700423	P57059	NM_173354;NP_775490	AP001751	7685;16261;38049	7685;16261;38049
210999_s_at	6.94695	3.96176e-05	0.0127883	GRB10	growth factor receptor-bound protein 10	FALSE	2887	ENSG00000106070	Hs.164060	O00428;Q13322;Q75M93;Q75MT1	NM_001001549;NM_001001550;NM_001001555;NM_005311;NP_001001549;NP_001001550;NP_001001555;NP_005302	U66065	19404;19880	19404;19880
226693_at	-6.94566	3.96795e-05	0.0127883	SDHALP1	succinate dehydrogenase complex, subunit A, flavoprotein pseudogene 1	FALSE	255812	NA	Hs.566872;Hs.596261	NA	NR_003264;XR_042174	AW172779	14036;15458;25223	15458;25223
211919_s_at	6.94146	3.98822e-05	0.0127883	CXCR4	chemokine (C-X-C motif) receptor 4	FALSE	7852	ENSG00000121966	Hs.593413	P61073;Q53S69;Q5MIL4;Q8NH28;Q9BXA0	NM_001008540;NM_003467;NP_001008540;NP_003458	AF348491	8331;12061;16204;16585;19367;28285;31710;33844;38894;40850	8331;12061;16204;16585;19367;28285;31710;33844;38894;40850
215305_at	6.9357	4.01619e-05	0.0127883	PDGFRA	platelet-derived growth factor receptor, alpha polypeptide	FALSE	5156	ENSG00000134853	Hs.74615	P16234;Q6P4H5;Q9UD28	NM_006206;NP_006197	H79306	1832;21238;29063	29063
225142_at	6.91579	4.11457e-05	0.0128903	JHDM1D	jumonji C domain containing histone demethylase 1 homolog D (S. cerevisiae)	FALSE	80853	ENSG00000006459	Hs.308710	Q6ZMT4	NM_030647;NP_085150	AW294022	43845	43845
210852_s_at	6.91521	4.11743e-05	0.0128903	AASS	aminoadipate-semialdehyde synthase	FALSE	10157	ENSG00000008311	Hs.156738	Q9UDR5	NM_005763;NP_005754	AF229180	37946	37946
204319_s_at	-6.90005	4.19412e-05	0.013021	RGS10	regulator of G-protein signaling 10	FALSE	6001	ENSG00000148908	Hs.501200	O43665	NM_001005339;NM_002925;NP_001005339;NP_002916	NM_002925	14538	14538
228758_at	6.88732	4.25974e-05	0.0130243	BCL6	B-cell CLL/lymphoma 6	FALSE	604	ENSG00000113916	Hs.478588	P41182;Q15924	NM_001130845;NM_001134738;NM_001706;NM_138931;NP_001124317;NP_001128210;NP_001697;NP_620309	AW264036	28541	28541
217739_s_at	6.88628	4.26512e-05	0.0130243	NAMPT	nicotinamide phosphoribosyltransferase	TRUE	10135	ENSG00000105835	Hs.489615	P43490	NM_005746;NP_005737	NM_005746	13877;31341;36456	13877;31341;36456
202289_s_at	6.86447	4.38025e-05	0.0132672	TACC2	transforming, acidic coiled-coil containing protein 2	TRUE	10579	ENSG00000138162	Hs.501252;Hs.713875	O95359;Q4VXL2;Q4VXL4;Q4VXL5;Q4VXL8	NM_006997;NM_206860;NM_206861;NM_206862;NP_008928;NP_996742;NP_996743;NP_996744	NM_006997	11019;32953;35414	32953;35414
235200_at	-6.84496	4.48609e-05	0.013328	ZNF562	zinc finger protein 562	FALSE	54811	ENSG00000171466	Hs.371107	Q32MN2;Q6V9R5	NM_001130031;NM_001130032;NM_017656;NP_001123503;NP_001123504;NP_060126	AL135342	4917;21892;24561;33002;40048	24561;33002;40048
221900_at	-6.84391	4.49186e-05	0.013328	COL8A2	collagen, type VIII, alpha 2	FALSE	1296	ENSG00000171812	Hs.353001	P25067;Q4VAP9;Q4VAQ0;Q4VAQ1;Q5JV31	NM_005202;NP_005193	AI806793	22108	22108
214390_s_at	6.84104	4.50767e-05	0.013328	BCAT1	branched chain aminotransferase 1, cytosolic	FALSE	586	ENSG00000060982	Hs.438993	P54687;Q68DQ7;Q6ZV92	NM_005504;NP_005495	AI652662	13185;28508;39592	13185;28508;39592
226255_at	-6.82633	4.58971e-05	0.0134638	ZBTB33	zinc finger and BTB domain containing 33	FALSE	10009	ENSG00000177485	Hs.143604	Q86T24	NM_006777;NP_006768	BE302089	24925;28899	24925;28899
227705_at	-6.81695	4.64286e-05	0.0135133	TCEAL7	transcription elongation factor A (SII)-like 7	FALSE	56849	ENSG00000182916	Hs.21861	Q9BRU2;Q9NQ44	NM_152278;NP_689491	BF591534	34823;41802	34823;41802
209410_s_at	6.79359	4.77816e-05	0.0137992	GRB10	growth factor receptor-bound protein 10	TRUE	2887	ENSG00000106070	Hs.164060	O00428;Q13322;Q75M93;Q75MT1	NM_001001549;NM_001001550;NM_001001555;NM_005311;NP_001001549;NP_001001550;NP_001001555;NP_005302	AF000017	19404;19880	19404;19880
1554678_s_at	6.78348	4.83802e-05	0.0138587	HNRPDL	heterogeneous nuclear ribonucleoprotein D-like	FALSE	9987	ENSG00000152795	Hs.527105	O14979	NM_031372;NP_112740;NR_003249	AB066484	17910;23747;41122	17910;23747
227538_at	6.77762	4.87313e-05	0.0138587	MED26	mediator complex subunit 26	FALSE	9441	ENSG00000105085	Hs.651587	O95402	NM_004831;NP_004822	AW967619	14855;27373;40857	14855;27373
218634_at	-6.74744	5.05814e-05	0.0140357	PHLDA3	pleckstrin homology-like domain, family A, member 3	FALSE	23612	ENSG00000174307	Hs.268557	Q9Y5J5	NM_012396;NP_036528	NM_012396	30551	30551
214761_at	-6.74629	5.06538e-05	0.0140357	ZNF423	zinc finger protein 423	FALSE	23090	ENSG00000102935	Hs.530930	Q2M1K9	NM_015069;NP_055884	AW149417	30505	30505
238807_at	-6.74512	5.07269e-05	0.0140357	ANKRD46	ankyrin repeat domain 46	FALSE	157567	ENSG00000186106	Hs.530199	Q86W74	NM_198401;NP_940683	AW973964	3338;25495	25495
36829_at	6.74299	5.08607e-05	0.0140357	PER1	period homolog 1 (Drosophila)	TRUE	5187	ENSG00000179094	Hs.445534	O15534;Q6IN51;Q9H2D0	NM_002616;NP_002607	AF022991	8115;30403	8115
1556695_a_at	-6.7226	5.21619e-05	0.0141182	FLJ42709	hypothetical gene supported by AK124699	FALSE	441094	NA	Hs.457407	NA	NR_015369;NR_021490;NR_021491;XM_499008;XM_943794;XP_499008;XP_948887	AK095719	31709;42242	31709;42242
1729_at	-6.72024	5.23147e-05	0.0141182	TRADD	TNFRSF1A-associated via death domain	FALSE	8717	ENSG00000102871	Hs.460996	Q15628	NM_003789;NP_003780	L41690	21243	21243
204389_at	6.71935	5.23721e-05	0.0141182	MAOA	monoamine oxidase A	TRUE	4128	ENSG00000189221	Hs.183109	P21397;Q49A63;Q53EZ0;Q5UL91;Q5UL94;Q5ULA3;Q5ULA9	NM_000240;NP_000231	NM_000240	23176	23176
223710_at	6.71413	5.27125e-05	0.0141182	CCL26	chemokine (C-C motif) ligand 26	FALSE	10344	ENSG00000006606	Hs.131342	Q9Y258	NM_006072;NP_006063	AF096296	4560;19300	4560;19300
226766_at	-6.70146	5.35482e-05	0.0141182	ROBO2	roundabout, axon guidance receptor, homolog 2 (Drosophila)	FALSE	6092	ENSG00000185008	Hs.13305	Q19AB4;Q19AB5;Q8NCE6;Q9HCK4	NM_001128929;NM_002942;NP_001122401;NP_002933	AB046788	12679;36959;38288	36959;38288
210645_s_at	-6.69563	5.39381e-05	0.0141182	TTC3	tetratricopeptide repeat domain 3	TRUE	7267	ENSG00000182670	Hs.368214	P53804;Q5CZA6;Q5GIT6	NM_001001894;NM_003316;NP_001001894;NP_003307	D83077	7665;9897;15705;27520	7665;9897;15705;27520
202968_s_at	-6.69477	5.39956e-05	0.0141182	DYRK2	dual-specificity tyrosine-(Y)-phosphorylation regulated kinase 2	TRUE	8445	ENSG00000127334	Hs.173135	Q92630	NM_003583;NM_006482;NP_003574;NP_006473	Y09216	1724;9342;25036;30740	1724;9342;25036
1555039_a_at	6.68521	5.46413e-05	0.0141182	ABCC4	ATP-binding cassette, sub-family C (CFTR/MRP), member 4	FALSE	10257	ENSG00000125257	Hs.508423	O15439;O75555;Q59GY6;Q8IUA3;Q8IVZ4;Q8IWU1	NM_001105515;NM_005845;NP_001098985;NP_005836	AY133679	4804;16982;22013	4804;16982;22013
209201_x_at	6.67701	5.52021e-05	0.0141182	CXCR4	chemokine (C-X-C motif) receptor 4	TRUE	7852	ENSG00000121966	Hs.593413	P61073;Q53S69;Q5MIL4;Q8NH28;Q9BXA0	NM_001008540;NM_003467;NP_001008540;NP_003458	L01639	8331;12061;16204;16585;19367;28285;31710;33844;38894;40850	8331;12061;16204;16585;19367;28285;31710;33844;38894;40850
241812_at	-6.67134	5.55938e-05	0.0141182	LOC26010	viral DNA polymerase-transactivated protein 6	FALSE	26010	ENSG00000196141	Hs.120323	Q4ZFW0;Q9NUQ6	NM_001100422;NM_001100423;NM_001100424;NM_015535;NP_001093892;NP_001093893;NP_001093894;NP_056350	AV648669	15252	15252
228455_at	-6.66138	5.62886e-05	0.0141182	RBM15	RNA binding motif protein 15	FALSE	64783	ENSG00000162775	Hs.435947;Hs.708172	Q3ZB86;Q4V760;Q59EY1;Q86VW9;Q96T37	NM_022768;NP_073605	AI092824	26006;33104	26006
209537_at	-6.6572	5.65825e-05	0.0141182	EXTL2	exostoses (multiple)-like 2	FALSE	2135	ENSG00000162694	Hs.357637	O00245;Q05DH5;Q49A43;Q8IYF4;Q8N8F1;Q9UBQ6	NM_001033025;NM_001439;NP_001028197;NP_001430	AF000416	29560	29560
213269_at	-6.65043	5.70627e-05	0.0141182	ZNF248	zinc finger protein 248	FALSE	57209	ENSG00000198105	Hs.572001	Q05CR2;Q8NDV8;Q8NDW4;Q9UMP4	NM_021045;NP_066383	N21541	10580;26348	10580;26348
227085_at	-6.64852	5.71995e-05	0.0141182	H2AFV	H2A histone family, member V	FALSE	94239	ENSG00000105968	Hs.488189;Hs.624870	Q71UI9	NM_012412;NM_138635;NM_201436;NM_201516;NM_201517;NP_036544;NP_619541;NP_958844;NP_958924;NP_958925	AI823792	15927;41813	15927;41813
202340_x_at	6.64711	5.72997e-05	0.0141182	NR4A1	nuclear receptor subfamily 4, group A, member 1	TRUE	3164	ENSG00000123358	Hs.524430	P22736;Q15627;Q53Y00;Q6IBU8;Q6ZMM6;Q8N3V2	NM_002135;NM_173157;NP_002126;NP_775180	NM_002135	28177;42728	28177
208763_s_at	6.64665	5.73332e-05	0.0141182	TSC22D3	TSC22 domain family, member 3	TRUE	1831	ENSG00000157514	Hs.716410	Q5JRI9;Q5JRJ0;Q5JRJ1;Q5JRJ2;Q99576	NM_001015881;NM_004089;NM_198057;NP_001015881;NP_004080;NP_932174	AL110191	18879	18879
215775_at	6.64088	5.77479e-05	0.0141182	THBS1	thrombospondin 1	TRUE	7057	ENSG00000137801	Hs.164226	P07996;Q59E99;Q7KYY3	NM_003246;NP_003237	BF084105	5290;6330;11138;12045;13506;14190;23860;35783;36565;40208;41285;43218	5290;6330;11138;12045;13506;23860;35783;36565;40208;41285;43218
228622_s_at	-6.63656	5.80608e-05	0.0141182	DNAJC4	DnaJ (Hsp40) homolog, subfamily C, member 4	FALSE	3338	ENSG00000110011	Hs.172847	Q6PIN0;Q86VG4;Q96FY5;Q9NNZ3	NM_005528;NP_005519	AW071239	6096;33076	6096
