# Supplementary material for: Bayesian probit regression model for the diagnosis of pulmonary fibrosis: proof-of-principle
Source: BMC Med Genomics. 2011 Oct 5;4:70. doi: 10.1186/1755-8794-4-70 (PMC3199230; doi:10.1186/1755-8794-4-70)
Supplement: Additional file 5 — Mapping the IPF Explant Gene Signature to GSE10667 (Table S3). 69 out of 70 (98.6%) possible features from the training dataset were mapped to corresponding features of the validation dataset on a many-by-many basis. [file 1755-8794-4-70-S5.XLS]

## Sheet: SUPPLEMENTAL TABLE 6
Probeset	T.stat	P.val	Adj.p	Gene	Desc	EntrexID	EnsembleIDs	UnigeneIDs	UniprotIDs	RefSeqIDs	ACCNUM	Mapped.by.Hs	Mapped.by.NM
64371_at	13.0166	3.84076e-07	0.00783776	SFRS14	splicing factor, arginine/serine-rich 14	10147	ENSG00000064607	Hs.515271	Q5HCH9;Q8IX01	NM_001017392;NM_014884;NP_001017392;NP_055699	AI978718	19785;41257	41257;19785
210999_s_at	-12.2389	6.50834e-07	0.00783776	GRB10	growth factor receptor-bound protein 10	2887	ENSG00000106070	Hs.164060	O00428;Q13322;Q75M93;Q75MT1	NM_001001549;NM_001001550;NM_001001555;NM_005311;NP_001001549;NP_001001550;NP_001001555;NP_005302	U66065	19404;19880	19404;19880
34726_at	12.0891	7.22933e-07	0.00783776	CACNB3	calcium channel, voltage-dependent, beta 3 subunit	784	ENSG00000167535	Hs.250712	P54284	NM_000725;NP_000716	U07139	5897;8724	5897;8724
219628_at	11.8769	8.40668e-07	0.00783776	ZMAT3	zinc finger, matrin type 3	64393	ENSG00000172667	Hs.386299	Q9HA38	NM_022470;NM_152240;NP_071915;NP_689426	NM_022470	20631	20631
228371_s_at	-11.0338	1.56879e-06	0.011701	C16orf72	chromosome 16 open reading frame 72	29035	ENSG00000182831	Hs.221497	Q14CZ0;Q9UI82	NM_014117;NP_054836	BF196007	11113	11113
205081_at	10.7939	1.88798e-06	0.0117347	CRIP1	cysteine-rich protein 1 (intestinal)	1396	ENSG00000213145	Hs.70327	P50238	NM_001311;NP_001302	NM_001311	13979;20436	13979
205917_at	9.21554	7.03231e-06	0.0374651	ZNF264	zinc finger protein 264	9422	ENSG00000083844	Hs.515634	O43296;Q14C61	NM_003417;NP_003408	NM_003417	9932	9932
209035_at	8.6603	1.16834e-05	0.0494354	MDK	midkine (neurite growth-promoting factor 2)	4192	ENSG00000110492	Hs.82045	P21741;Q2LEK2;Q2LEK3;Q2LEK4	NM_001012333;NM_001012334;NM_002391;NP_001012333;NP_001012334;NP_002382	M69148	8126	8126
202718_at	8.53344	1.31687e-05	0.0494354	IGFBP2	insulin-like growth factor binding protein 2, 36kDa	3485	ENSG00000115457	Hs.438102	P18065;Q59FF1	NM_000597;NP_000588	NM_000597	42591	42591
230337_at	8.50262	1.35602e-05	0.0494354	SOS1	son of sevenless homolog 1 (Drosophila)	6654	ENSG00000115904	Hs.709893	Q07889;Q53SF8;Q59GG9;Q8NIA3;Q9UKX9	NM_005633;NP_005624	AW241962	5610	5610
232873_at	-8.4266	1.45815e-05	0.0494354	ZNF33A	zinc finger protein 33A	7581	ENSG00000189180	Hs.435774	A0AUX1;Q05D89;Q06730;Q8N6F5;Q9H3I5	NM_006954;NM_006974;NP_008885;NP_008905	AK027057	31940;37035	31940;37035
211564_s_at	8.26642	1.70216e-05	0.0528988	PDLIM4	PDZ and LIM domain 4	8572	ENSG00000131435	Hs.424312	P50479;Q53Y39	NM_001131027;NM_003687;NP_001124499;NP_003678	BC003096	33760	33760
1555609_a_at	8.17993	1.8523e-05	0.0531369	ZMAT3	zinc finger, matrin type 3	64393	ENSG00000172667	Hs.386299	Q9HA38	NM_022470;NM_152240;NP_071915;NP_689426	AF355465	20631	20631
222240_s_at	7.90445	2.43619e-05	0.0583201	ISYNA1	inositol-3-phosphate synthase 1	51477	ENSG00000105655	Hs.405873	Q9NPH2	NM_016368;NP_057452	AL137749		5446
220421_at	-7.78617	2.74658e-05	0.0583201	BTNL8	butyrophilin-like 8	79908	ENSG00000113303;ENSG00000215631	Hs.189109;Hs.694451	Q6UX41	NM_001040462;NM_024850;NP_001035552;NP_079126;XM_001722839;XM_001722840;XP_001722891;XP_001722892	NM_024850	1419	1419
1558411_at	7.77425	2.78018e-05	0.0583201	C3orf50	chromosome 3 open reading frame 50	93556	ENSG00000206120	Hs.478158	Q0D2K5	NR_021485;XM_001723648;XM_001725917;XM_001726230;XP_001723700;XP_001725969;XP_001726282	BC011266	32182	32182
208662_s_at	7.71557	2.95236e-05	0.0583201	TTC3	tetratricopeptide repeat domain 3	7267	ENSG00000182670	Hs.368214	P53804;Q5CZA6;Q5GIT6	NM_001001894;NM_003316;NP_001001894;NP_003307	AI885338	7665;9897;15705;27520	7665;9897;15705;27520
205157_s_at	7.70164	2.99492e-05	0.0583201	KRT17	keratin 17	3872	ENSG00000186831	Hs.2785	Q04695;Q14666	NM_000422;NP_000413	NM_000422	2853	2853
203277_at	7.67217	3.08721e-05	0.0583201	DFFA	DNA fragmentation factor, 45kDa, alpha polypeptide	1676	ENSG00000160049	Hs.484782	O00273;Q53HN4;Q5T6G5;Q5T6G6	NM_004401;NM_213566;NP_004392;NP_998731	NM_004401	1828;32668	1828;32668
1729_at	7.65956	3.12767e-05	0.0583201	TRADD	TNFRSF1A-associated via death domain	8717	ENSG00000102871	Hs.460996	Q15628	NM_003789;NP_003780	L41690	21243	21243
212000_at	7.50942	3.65644e-05	0.0649331	SFRS14	splicing factor, arginine/serine-rich 14	10147	ENSG00000064607	Hs.515271	Q5HCH9;Q8IX01	NM_001017392;NM_014884;NP_001017392;NP_055699	AB002363	19785;41257	41257;19785
224937_at	7.27102	4.70867e-05	0.0650945	PTGFRN	prostaglandin F2 receptor negative regulator	5738	ENSG00000134247	Hs.418093	Q1WWL2;Q4QQP8;Q5VVU9;Q9H3U3;Q9P2B2	NM_020440;NP_065173	BF311866	26515	26515
220092_s_at	7.2457	4.83862e-05	0.0650945	ANTXR1	anthrax toxin receptor 1	84168	ENSG00000169604	Hs.165859	Q4ZFV6;Q508I6;Q508I8;Q53FL1;Q53QD8;Q96EC6;Q9H6X2	NM_018153;NM_032208;NM_053034;NP_060623;NP_115584;NP_444262	NM_018153	11942;20730;44438	11942;20730;44438
231195_at	-7.22442	4.95085e-05	0.0650945	KLRG2	killer cell lectin-like receptor subfamily G, member 2	346689	ENSG00000188883	Hs.17572	A4D1S0	NM_198508;NP_940910	AI492376	23044
216197_at	7.17401	5.22828e-05	0.0650945	ATF7IP	activating transcription factor 7 interacting protein	55729	ENSG00000171681	Hs.714407	Q6VMQ6	NM_018179;NP_060649	AK021569	1252;4646;10480	1252;10480
214761_at	7.12637	5.50616e-05	0.0650945	ZNF423	zinc finger protein 423	23090	ENSG00000102935	Hs.530930	Q2M1K9	NM_015069;NP_055884	AW149417	30505	30505
227610_at	7.06416	5.89364e-05	0.0650945	TSPAN11	tetraspanin 11	441631	ENSG00000110900	Hs.505141	A1L157	NM_001080509;NP_001073978;XR_039197;XR_039393;XR_039445	BE858239	17648	17648
205576_at	7.0537	5.96167e-05	0.0650945	SERPIND1	serpin peptidase inhibitor, clade D (heparin cofactor), member 1	3053	ENSG00000099937	Hs.474270	P05546;Q8IVC0	NM_000185;NP_000176	NM_000185	2034;5757;16896;22012;23494;24857;25093;27603;28740;29848;29976	2034;5757;16896;22012;23494;24857;25093;27603;28740;29848;29976
202376_at	-7.03401	6.09211e-05	0.0650945	SERPINA3	serpin peptidase inhibitor, clade A (alpha-1 antiproteinase, antitrypsin), member 3	12	ENSG00000196136	Hs.534293;Hs.710488	P01011	NM_001085;NP_001076	NM_001085	18045;21997;36428;30030	18045;21997
221191_at	7.01768	6.20258e-05	0.0650945	STAG3L1	stromal antigen 3-like 1	54441	ENSG00000160828;ENSG00000174353	Hs.632310;Hs.661254;Hs.709564	Q6NXR2;Q7L1H2	NM_001002840;NM_018991;NP_001002840;NP_061864;XM_001720660;XP_001720712	NM_018991	15564;20502;36982;40090;2473;18778	36982;40090
243277_x_at	6.97251	6.51992e-05	0.0650945	EVI1	ecotropic viral integration site 1	2122	ENSG00000085276	Hs.656395	Q03112;Q5HYI1;Q6MZS6;Q8IU84;Q8IZU7;Q8NEI5;Q9UBK3	NM_001105077;NM_001105078;NM_005241;NP_001098547;NP_001098548;NP_005232	AI458437		17838;2535;37947;42386
212430_at	6.96988	6.53892e-05	0.0650945	RBM38	RNA binding motif protein 38	55544	ENSG00000132819	Hs.236361	Q9H0Z9	NM_017495;NM_183425;NP_059965;NP_906270	AL109955	9197;15871	9197;15871
203355_s_at	6.9689	6.54599e-05	0.0650945	PSD3	pleckstrin and Sec7 domain containing 3	23362	ENSG00000156011	Hs.434255	Q5HYL1;Q7L3Y3;Q9NYI0	NM_015310;NM_206909;NP_056125;NP_996792	NM_015310	32620;37650;43541	32620;37650;43541
229280_s_at	6.96345	6.58563e-05	0.0650945	FLJ22536	hypothetical locus LOC401237	401237	NA	Hs.399719	NA	NR_015410;XM_001717403;XM_001718731;XM_001718838;XM_379398;XP_001717455;XP_001718783;XP_001718890;XP_379398	AK026189	112;2157	112
225683_x_at	6.95119	6.67581e-05	0.0650945	PHPT1	phosphohistidine phosphatase 1	29085	ENSG00000054148	Hs.409834	Q6FIE5;Q9NRX4;Q9P019	NM_001135861;NM_014172;NP_001129333;NP_054891	AA514384	3358;41604	3358;41604
238593_at	6.93009	6.8341e-05	0.0650945	C11orf80	chromosome 11 open reading frame 80	79703	ENSG00000173715	Hs.292088	Q8N6T0	NM_024650;NP_078926	AW962511	19875	19875
1554769_at	6.91098	6.98103e-05	0.0650945	ZNF785	zinc finger protein 785	146540	ENSG00000197162	Hs.513509	A8K8V0	NM_152458;NP_689671	BC040642	1182	1182
207982_at	-6.86554	7.34434e-05	0.0650945	HIST1H1T	histone cluster 1, H1t	3010	ENSG00000187475	Hs.533293	P22492	NM_005323;NP_005314	NM_005323	41836	41836
243940_at	6.83345	7.6134e-05	0.0650945	TSHZ2	teashirt zinc finger homeobox 2	128553	ENSG00000182463	Hs.271605;Hs.473117;Hs.649877	Q9NRE2	NM_173485;NP_775756	AW953679	33353;36357;10789	36357
1555269_a_at	6.82615	7.67615e-05	0.0650945	ANO1	anoctamin 1, calcium activated chloride channel	55107	ENSG00000131620	Hs.503074	Q5XXA6;Q8NCT7;Q9NW72	NM_018043;NP_060513	BC033036	15909;19069	15909;19069
203256_at	6.82295	7.7038e-05	0.0650945	CDH3	cadherin 3, type 1, P-cadherin (placental)	1001	ENSG00000062038	Hs.191842	P22223	NM_001793;NP_001784	NM_001793		27141
218613_at	6.81025	7.81465e-05	0.0650945	PSD3	pleckstrin and Sec7 domain containing 3	23362	ENSG00000156011	Hs.434255	Q5HYL1;Q7L3Y3;Q9NYI0	NM_015310;NM_206909;NP_056125;NP_996792	NM_018422	32620;37650;43541	32620;37650;43541
218634_at	6.78941	8.00036e-05	0.0650945	PHLDA3	pleckstrin homology-like domain, family A, member 3	23612	ENSG00000174307	Hs.268557	Q9Y5J5	NM_012396;NP_036528	NM_012396	30551	30551
226930_at	6.78394	8.04991e-05	0.0650945	FNDC1	fibronectin type III domain containing 1	84624	ENSG00000164694	Hs.520525	Q4ZHG4	NM_032532;NP_115921	AI345957	32537	32537
223326_s_at	6.76826	8.19383e-05	0.0650945	LOC388152	hypothetical LOC388152	388152	ENSG00000197494	Hs.405809;Hs.546614;Hs.645529	Q8NCE8	NR_027001;XM_001717645;XP_001717697;XR_040915	AI928799	7469;21706;33951;21002
204944_at	-6.75783	8.29108e-05	0.0650945	PTPRG	protein tyrosine phosphatase, receptor type, G	5793	ENSG00000144724	Hs.595541;Hs.654488	O60420;P23470;Q49A02;Q86TJ8	NM_002841;NP_002832	NM_002841	1297;5066	1297
215305_at	-6.7218	8.6368e-05	0.0650945	PDGFRA	platelet-derived growth factor receptor, alpha polypeptide	5156	ENSG00000134853	Hs.74615	P16234;Q6P4H5;Q9UD28	NM_006206;NP_006197	H79306	1832;21238;29063	29063
1557948_at	6.71366	8.71711e-05	0.0650945	PHLDB3	pleckstrin homology-like domain, family B, member 3	653583	ENSG00000160650;ENSG00000176531	Hs.631581	Q6NSJ2;Q96HZ0	NM_198850;NP_942147	BC007947	4776	4776
217841_s_at	6.70664	8.78707e-05	0.0650945	PPME1	protein phosphatase methylesterase 1	51400	ENSG00000214517	Hs.503251	Q9Y570	NM_016147;NP_057231	NM_016147	8583;15352;39545	8583;15352;39545
206101_at	6.69574	8.89675e-05	0.0650945	ECM2	extracellular matrix protein 2, female organ and adipocyte specific	1842	ENSG00000106823	Hs.117060	O94769;Q3KR19;Q5T9F3;Q5T9F4;Q6PID0;Q7Z3D0	NM_001393;NP_001384	NM_001393	2250;27125	2250
219918_s_at	6.69522	8.90199e-05	0.0650945	ASPM	asp (abnormal spindle) homolog, microcephaly associated (Drosophila)	259266	ENSG00000066279	Hs.121028	Q4G1H0;Q4G1H1;Q4G1H2;Q5VYL4;Q8IZT6	NM_018136;NP_060606	NM_018123	3846;35495	3846;35495
201242_s_at	6.64456	9.43242e-05	0.067143	ATP1B1	ATPase, Na+/K+ transporting, beta 1 polypeptide	481	ENSG00000143153	Hs.291196;Hs.706952	P05026;Q58I20;Q6LEU2	NM_001001787;NM_001677;NP_001001787;NP_001668	BC000006	31055;42911;44207;31440	31055;42911
217428_s_at	6.63446	9.54222e-05	0.067143	COL10A1	collagen, type X, alpha 1	1300	ENSG00000123500	Hs.520339	Q03692;Q5QPC7;Q5QPC8	NM_000493;NP_000484	X98568	7896	7896
208807_s_at	6.55959	0.000104011	0.068188	CHD3	chromodomain helicase DNA binding protein 3	1107	ENSG00000170004	Hs.25601	Q12873;Q2TAZ1	NM_001005271;NM_001005273;NM_005852;NP_001005271;NP_001005273;NP_005843	U91543	5550	5550
1565716_at	-6.54138	0.000106225	0.068188	FUS	fusion (involved in t(12;16) in malignant liposarcoma)	2521	ENSG00000089280	Hs.513522	P35637;Q13344;Q16273;Q59H57;Q6IBQ5;Q8TBR3	NM_004960;NP_004951	BE930017	19517	19517
208779_x_at	6.53451	0.000107075	0.068188	DDR1	discoidin domain receptor tyrosine kinase 1	780	ENSG00000137332;ENSG00000204580;ENSG00000215522	Hs.631988	Q08345;Q2L6H3;Q4LE50;Q5ST11;Q6NSK4;Q6ZNR9;Q96T62;Q9UD35;Q9UD36;Q9UD86	NM_001954;NM_013993;NM_013994;NP_001945;NP_054699;NP_054700	L20817	2827;8252;22736	2827;8252;22736
205082_s_at	-6.53302	0.00010726	0.068188	AOX1	aldehyde oxidase 1	316	ENSG00000138356	Hs.406238	Q06278;Q9BYF0	NM_001159;NP_001150	AB046692	8810	8810
215624_at	6.51663	0.000109318	0.068188	TSC2	tuberous sclerosis 2	7249	ENSG00000103197	Hs.90303	P49815;Q4LE71;Q5HYF7	NM_000548;NM_001077183;NM_001114382;NP_000539;NP_001070651;NP_001107854	AU147962	7691	7691
201626_at	-6.51432	0.000109612	0.068188	INSIG1	insulin induced gene 1	3638	ENSG00000186480	Hs.520819	O15503	NM_005542;NM_198336;NM_198337;NP_005533;NP_938150;NP_938151	BG292233	15379;21664	21664
216176_at	6.50545	0.000110747	0.068188	HCRP1	hepatocellular carcinoma-related HCRP1	387535	NA	Hs.675399	Q6S5B2	XM_001722898;XM_001724271;XM_001725456;XP_001722950;XP_001724323;XP_001725508	AK025343
217627_at	6.49515	0.000112081	0.068188	ZNF573	zinc finger protein 573	126231	ENSG00000189144	Hs.531262	Q6PIT4;Q86YE8	NM_152360;NP_689573	BE515346	26029	26029
214283_at	-6.48538	0.000113363	0.068188	IFT20	intraflagellar transport 20 homolog (Chlamydomonas)	90410	ENSG00000109083	Hs.705431	Q8IY31	NM_174887;NP_777547	AU150186	25917	25917
205152_at	6.44666	0.000118604	0.0699132	SLC6A1	solute carrier family 6 (neurotransmitter transporter, GABA), member 1	6529	ENSG00000157103	Hs.443874	P30531;Q8N4K8	NM_003042;NP_003033	AI003579	32666;33362	32666;33362
224454_at	-6.4368	0.000119981	0.0699132	ETNK1	ethanolamine kinase 1	55500	ENSG00000139163	Hs.29464	Q659C5;Q86U68;Q9HBU6	NM_001039481;NM_018638;NP_001034570;NP_061108	BC006111	3994;18684;40549	3994;40549
209530_at	6.40956	0.000123874	0.0710711	CACNB3	calcium channel, voltage-dependent, beta 3 subunit	784	ENSG00000167535	Hs.250712	P54284	NM_000725;NP_000716	U07139	5897;8724	5897;8724
203036_s_at	-6.33101	0.000135894	0.0741679	MTSS1	metastasis suppressor 1	9788	ENSG00000170873	Hs.336994;Hs.700429	O43312;Q6ZT16;Q6ZTG0;Q9P1G0	NM_014751;NP_055566	AI027678	7640	7640
204388_s_at	-6.32483	0.000136892	0.0741679	MAOA	monoamine oxidase A	4128	ENSG00000189221	Hs.183109	P21397;Q49A63;Q53EZ0;Q5UL91;Q5UL94;Q5ULA3;Q5ULA9	NM_000240;NP_000231	NM_000240	23176	23176
214833_at	6.30635	0.000139925	0.0741679	TMEM63A	transmembrane protein 63A	9725	ENSG00000196187	Hs.119387	O94886;Q2HIZ8	NM_014698;NP_055513	AB007958	29499	29499
238577_s_at	6.30254	0.00014056	0.0741679	TSHZ2	teashirt zinc finger homeobox 2	128553	ENSG00000182463	Hs.271605;Hs.473117;Hs.649877	Q9NRE2	NM_173485;NP_775756	AA628481	33353;36357;10789	36357
1558041_a_at	6.29003	0.000142665	0.0741679	KIAA0895L	KIAA0895-like	653319	ENSG00000196123	Hs.651201	Q68EN5	NM_001040715;NP_001035805	AL834156	30994;38821	30994
