# Supplementary material for: Bayesian probit regression model for the diagnosis of pulmonary fibrosis: proof-of-principle
Source: BMC Med Genomics. 2011 Oct 5;4:70. doi: 10.1186/1755-8794-4-70 (PMC3199230; doi:10.1186/1755-8794-4-70)
Supplement: Additional file 6 — Software codes in the R programming language (Bioconductor). Includes the algorithm for Bayesian Probit Regression. These codes are written for a specific machine. Please contact the authors for instructions on how to run these codes on another machine. [file 1755-8794-4-70-S6.R]

####
## Code for Eric Melter
## Differential expression and unsupvervised learning
## Started 7-03-09
## Last modified 03-11 for new folder structure
## WTB
####

rm(list=ls())

## 0) Directory Functions/packages
setwd("~/Projects/Meltzer/")
.libPaths("~/Scripts/R/ifrit.packages/")

source("~/Scripts/SAFE2.0/prune.Cmatrix.R")
source("~/Scripts/BinRegInR/binreg.101309.R")
source("~/Scripts/R/myfunctions09.R")  ## Or load PCA3D()
source("~/Scripts/R/functions.0809.R") ## Or load compute.ICC()
source("~/Scripts/R/plotfns.R")        ## Or load matlab.colors()

library(gplots);
library(scatterplot3d); library(hgu133plus2.db)
library(ROCR);library(limma)
library(safe)

##################################
## 0) Load data
##################################

DATA.ALL <- read.delim(file="Data/complete_dataset.txt",as.is=T,row.names=1)
#dim(DATA.ALL);sum(is.na(DATA.ALL));range(DATA.ALL)

names <- gsub("HealthyDonor","Normal",colnames(DATA.ALL))
names <- gsub("_b","_B",names); names <- gsub("_e","_E",names)
names[grep("X",names)] <- paste(substr(names[grep("X",names)],7,100),
                                substr(names[grep("X",names)],2,5),sep="_")
colnames(DATA.ALL) <- names

gene <- unlist(mget(rownames(DATA.ALL),hgu133plus2SYMBOL))
desc <- unlist(mget(rownames(DATA.ALL),hgu133plus2GENENAME))


##################################
## 1) Analysis of Upper versus Lower
## 7-3-09
##################################

#### a)Read data, create phenotype vector, get annotation
keep <- c(grep("U",colnames(DATA.ALL)),grep("L",colnames(DATA.ALL)))
keep <- keep[c(-1:-4,-11)]        ## Drop singletons and normals
data <- DATA.ALL[,keep]

pheno <- c(1:6,-1:-6)

#### b) Filter genes:  (1) mean > 4, and (2) unannotated

means <- apply(data,1,mean)       ## Density plot suggests using means = 4 as cutoff
keep <- means >= 4 & !is.na(gene)
data2 <- data[keep,]

#### c) Paired t-test / limma
Subj <- factor(abs(pheno))
Lobe <- factor(sign(pheno))
design <- model.matrix(~Subj+Lobe)
fit <- lmFit(data2,design)
fit <- eBayes(fit)

tab <-  topTable(fit, coef="Lobe1",adjust="BH", number = nrow(data2))
tab <- data.frame(tab,
                  Gene = unlist(mget(tab[,1],hgu133plus2SYMBOL)),
                  Desc = unlist(mget(tab[,1],hgu133plus2GENENAME)))
write.table(tab,"Results/UvL.limma.genelist.xls",sep="\t",quote=F,row.names=F)

pdf("Results/UvL.HistLimma.pdf",paper="USr",width=0,height=0)
par(cex.lab=2.5,cex.axis=2,mar=c(10,10,10,10))
hist(tab$P.Value,breaks = seq(0,1,0.05),ylab="",xlab="Nominal p-value",
     col=8,main="",bty="o")
dev.off()

#### d) Unsupervised clustering - Top 10% by C.of.V

cov <- apply(data,1,sd)/apply(data,1,mean)
keep <- cov > quantile(cov,probs=0.9)

data2 <- data[keep,]

get.roworder = FALSE
if(get.roworder){
  dc <- dist(data2,method="euclidean")
  hc <- hclust(dc,method="average")
  save(hc,file = "Data/UvL.hc.Rdata")
} else attach("Data/UvL.hc.Rdata")

dr <- dist(t(data2),method="euclidean")  ## columns ordered by top 10%
hr <- hclust(dr,method="average")

pdf("Results/UvL.heatmap.0210.pdf",paper="USr",width=0,height=0)
heatmap.2(as.matrix(t(apply(data2,1,scale))),Rowv=as.dendrogram(hc),Colv=as.dendrogram(hr),
          dendrogram=c("column"),scale="row",trace="none",
          key=TRUE,keysize=1.2,symkey=FALSE,density.info="none",
          labCol=colnames(data),labRow=" ",col=matlab.colors(100),margins = c(8,5),
          lmat=cbind( c(3, 1,1 ), c(2,2,4 ) ), lwid=c(2, 4), lhei = c(1,4,2))
dev.off()

  x <-  prcomp(t(data)); dim(data)
  print((x$sdev[1:3])^2 / sum(x$sdev^2))
  compute.ICC(abs(pheno),x$x[,1])

corr1 <- 0; corr2 <- 0;
for(i in 1:6){
  corr1 <- corr1 + cor(data2[,abs(pheno)==i])[1,2]/6
  corr2 <- corr2 + sum(cor(data2[,pheno==i],data2[,abs(pheno)!=i & pheno < 0]))/60
  corr2 <- corr2 + sum(cor(data2[,-pheno==i],data2[,abs(pheno)!=i & pheno > 0]))/60
}

##################################
## 2) Analysis of Biopsy versus Explant
## 9-2-09
##################################

#### a)Read data, create phenotype vector, get annotation
keep <- sapply(c("140U","142U","144U","145U","149U","159U","146L","152U",
          "157U","158U","160U"),grep,colnames(DATA.ALL))
data <- DATA.ALL[,keep]

pheno <- substr(colnames(data),1,1)

#### b) Filter genes:  (1) mean > 4, and (2) unannotated

means <- apply(data,1,mean)
keep <- means >= 4 & !is.na(gene)
data2 <- data[keep,]

#### c) 2-sample t-test / limma

design <- cbind(B = 1, EvB = (pheno=="E"))
fit <- lmFit(data2,design)
fit <- eBayes(fit)
tabL = topTable(fit, coef="EvB", number = nrow(data2),adjust="BH")
tabL <- data.frame(tabL,
                  Gene = unlist(mget(tabL[,1],hgu133plus2SYMBOL)),
                  Desc = unlist(mget(tabL[,1],hgu133plus2GENENAME)))
write.table(tabL,"Results/BvE.limma.genelist.xls",sep="\t",quote=F,row.names=F)

pdf("Results/BvE.HistLimma.pdf",paper="USr",width=0,height=0)
par(cex.lab=2.5,cex.axis=2,mar=c(10,10,10,10))
hist(tabL$P.Value,breaks = seq(0,1,0.05),ylab="",xlab="Nominal p-value",
     col=8,main="",bty="o")
dev.off()

#### d) Unsupervised clustering - Top 10% by C.of.V (all genes)
cov <- apply(data,1,sd)/apply(data,1,mean)
keep <- cov > quantile(cov,probs=0.9)

data2 <- data[keep,]

get.roworder <- FALSE
if(get.roworder){
  dc <- dist(data2,method="euclidean")
  hc <- hclust(dc,method="average")
  save(hc,file = "Data/BvE.hc.Rdata")
} else attach("Data/BvE.hc.Rdata")

dr <- dist(t(data2),method="euclidean")  ## DRawn from 10% only
hr <- hclust(dr,method="average")

pdf("Results/BvE.heatmap.0210.pdf",paper="USr",width=0,height=0)
heatmap.2(as.matrix(t(apply(data2,1,scale))),Rowv=as.dendrogram(hc),Colv=as.dendrogram(hr),
          dendrogram=c("column"),scale="row",trace="none",
          key=TRUE,keysize=1.2,symkey=FALSE,density.info="none",
          labCol=colnames(data),labRow=" ",col=matlab.colors(100),margins = c(8,5),
          lmat=cbind( c(3, 1,1 ), c(2,2,4 ) ), lwid=c(2, 4), lhei = c(1,4,2))
dev.off()

if(!get.roworder) detach("file:Data/BvE.hc.Rdata")


##################################
## 3) Analysis of Control versus UIP
## 9-5-09
##################################

#### a)Read data, create phenotype vector
keep <- unlist(sapply(c("Norm","140U","142U","144U","145U","149U","159U"),grep,colnames(DATA.ALL)))
data <- DATA.ALL[,keep]

pheno <- substr(colnames(data),1,1)

#### d) Unsupervised clustering - Top 10% by C.of.V (all genes)
cov <- apply(data,1,sd)/apply(data,1,mean)
keep <- cov > quantile(cov,probs=0.9)

data2 <- data[keep,]

get.roworder <- FALSE
if(get.roworder){
  dc <- dist(data2,method="euclidean")
  hc <- hclust(dc,method="average")
  save(hc,file = "Data/CvU.hc.Rdata")
} else attach("Data/CvU.hc.Rdata")

dr <- dist(t(data2),method="euclidean")  ## Drawn from 10% only
hr <- hclust(dr,method="average")

pdf("Results/CvU.heatmap.0210.pdf",paper="USr",width=0,height=0)
heatmap.2(as.matrix(t(apply(data2,1,scale))),Rowv=as.dendrogram(hc),Colv=as.dendrogram(hr),
          dendrogram=c("column"),scale="row",trace="none",
          key=TRUE,keysize=1.2,symkey=FALSE,density.info="none",
          labCol=colnames(data),labRow=" ",col=matlab.colors(100), margins = c(8,5),
          lmat=cbind( c(3, 1,1 ), c(2,2,4 ) ), lwid=c(2, 4), lhei = c(1,4,2))
dev.off()

  x <-  prcomp(t(data)); dim(data)
  print((x$sdev[1:3])^2 / sum(x$sdev^2))

#### b) Filter genes:  (1) mean > 4, and (2) unannotated

means <- apply(data,1,mean)
keep <- means >= 4 & !is.na(gene)
data2 <- data[keep,]

#### c) Student t-test
funct <- local.t.Student(data2,pheno)
df    <- ncol(data2)-2              ## Degrees of freedom equals Num.samples - 2

t.vec <- funct(data2)
p.vec <- 2*(pt(abs(t.vec),df=df,lower.tail=F))
adj.p <- error.FDR.BH(t(p.vec))     ## FDR adjusted p values (Benjamini Hochberg)

tab <- data.frame(Probeset = rownames(data2),
                  T.stat   = t.vec,
                  P.val    = p.vec,
                  Adj.p    = adj.p,
                  Gene     = gene[keep],
                  Desc     = desc[keep])
tab <- tab[order(tab$P.val),]
write.table(tab,"Results/CvU.studentT.genelist.xls",sep="\t",quote=F,row.names=F)


#### e) Iterate Models with BinReg
if(TRUE){
N.vec <- seq(20,250,1)
Miss.f <- Sum.f <- rep(0,length(N.vec))
Miss.c <- Sum.c <- rep(0,length(N.vec))

for(i in 1:length(N.vec)){
  N <- N.vec[i]
  fit <- binreg.WTB(data2,pheno=="B",N,2,type=2,
                    n.burn=500,n.iter=1000,do.cv=T,print.it=F)
  temp <- abs(fit$fitted[,2]-fit$fitted[,3])
  Sum.f[i] <- sum(temp); Miss.f[i] <- mean(temp>0.5)
  temp <- abs(fit$crossval[,2]-fit$crossval[,3])
  Sum.c[i] <- sum(temp); Miss.c[i] <- mean(temp>0.5)

  print(i)
}
write.table(cbind(N.vec,Sum.f,Miss.f,Sum.c,Miss.c),
            "Data/BRP.CvU.txt",sep="\t")
}
##################################
## 4) Validation attempt
## 10-23-09
##################################

file = "Data/GSE10667_series_matrix.txt"
dataV <- read.table(file,sep="\t",comment.char="",skip=65, header=T,row.names=1)
dataV <- log2(dataV)
dataV <- quant.norm(dataV)
#dim(dataV);sum(is.na(dataV));range(dataV)

phenoV <- read.table(file,sep="\t",comment.char="",skip=37,nrows=1,
                     header=T,row.names=1,as.is=T)
phenoV <- substr(as.character(phenoV),1,3)


get.anno <- FALSE
if(get.anno){
file  <- "Data/GPL4133-26578-WTB.txt"
annoV <- read.delim(file,sep="\t",comment.char="",header=T)

probes <- rownames(data)
tabALL <- data.frame(Probeset = probes,
                  Gene = unlist(mget(probes,hgu133plus2SYMBOL)),
                  Desc = unlist(mget(probes,hgu133plus2GENENAME)))
tabALL <- tabALL[!is.na(tabALL$Gene),]

probes <- as.character(tabALL[,1])
tabALL <- data.frame(tabALL,
       EntrexID = unlist(mget(probes,hgu133plus2ENTREZID)),
       EnsembleIDs = sapply(mget(probes,hgu133plus2ENSEMBL),paste,collapse=";"),
       UnigeneIDs = sapply(mget(probes,hgu133plus2UNIGENE),paste,collapse=";"),
       UniprotIDs = sapply(mget(probes,hgu133plus2UNIPROT),paste,collapse=";"),
       RefSeqIDs = sapply(mget(probes,hgu133plus2REFSEQ),paste,collapse=";"),
       ACCNUM = unlist(mget(probes,hgu133plus2ACCNUM)))

tabALL <- data.frame(tabALL, Mapped.by.Hs = NA, Mapped.by.NM = NA)
for(i in 1:nrow(tabALL)){
  IDs1 <- unlist(strsplit(as.character(tabALL$UnigeneIDs[[i]]),";"))
  maps <- NULL
  for(id in IDs1) maps <- c(maps,annoV$ID[which(annoV$UNIGENE_ID==id)])
  tabALL$Mapped.by.Hs[i] <- paste(maps,collapse=";")

  IDs2 <- unlist(strsplit(as.character(tabALL$RefSeqIDs[[i]]),";"))
  maps <- NULL
  for(id in IDs2) maps <- c(maps,annoV$ID[which(annoV$REFSEQ==id)])
  tabALL$Mapped.by.NM[i] <- paste(maps,collapse=";")
  print(c(i,IDs1,IDs2))
}
save(tabALL,file="Data/Map.AffyAgilent.data")
} else attach("Data/Map.AffyAgilent.data")

probes153 <- tab$Probeset[1:153]
tab153 <- tabALL[match(probes153,tabALL$Probeset),]
write.table(cbind(tab[1:153,],tab153[,-1:-3]),"Data/Map.CvU.n153.Agilent.xls",
            sep="\t",quote=F,row.names=F)

data2 <- cbind(data[match(tab153$Probeset,rownames(data)),],
               matrix(0,153,ncol(dataV)))

colnames(data2) <- c(colnames(data),colnames(dataV))
keep <- rep(0,nrow(data2))
for(i in 1:nrow(data2)){
  rows <- unique(unlist(strsplit(as.character(tab153[i,10:11]),";")))
  if(length(rows)){
    keep[i] <- T
    temp <- dataV[rownames(dataV) %in% rows,,drop=F]
    top <- order(-apply(temp,1,median))
    data2[i,-1:-ncol(data)]  <- temp[top[1],]
  }
}

data2 <- data2[keep==1,]

data2[,-1:-ncol(data)]  <- hard.norm(data2[,-1:-ncol(data)],
          apply(data2[,1:ncol(data)],1,mean),
          apply(data2[,1:ncol(data)],1,sd))

fit2 <- binreg.WTB(data2,c(pheno=="B",rep(2,ncol(dataV))),151,2,type=2,
                    n.burn=1000,n.iter=5000,do.cv=F,alpha=0.1)

prob2E <- fit2$predict
wilcox.test(prob2E$PROB[phenoV=="Lun"],prob2E$PROB[phenoV!="Lun"])

pred  <- prediction(prob2E$PROB,phenoV=="Lun")
cut <-  pred@cutoffs[[1]][order(pred@fn[[1]] / pred@n.pos[[1]] + pred@fp[[1]]/pred@n.neg[[1]])[1]]
agree <- (prob2E$PROB >= cut) == (phenoV=="Lun")

table((prob2E$PROB >= cut),(phenoV=="Lun"))
sum(table((prob2E$PROB >= cut),(phenoV=="Lun")) * diag(2)) / length(phenoV)

pdf("Results/Validate.CvU.pdf",paper="USr",height=0,width=0)
par(pty="s",cex.lab=1.5,cex.axis=1.5)
plot(performance(pred,"tpr","fpr"),colorize=F,lwd=2,main="Normal versus Biopsy,Type 2")
performance(pred,'auc')@y.values
lines(0:1,0:1,lty=2)

par(pty="m",cex.lab=1.5,cex.axis=1.5)
plot(1:length(phenoV),prob2E$PROB,col=c("blue","red")[1+(phenoV=="Lun")],pch=c(7,15)[1+agree],ylim=0:1,
     main="Normal versus Biopsy",ylab="Predicted Prob",xlab="Sample Number",cex=2)
for(i in 1:length(phenoV)) lines(rep(i,2),c(prob2E$CI.UP[i],prob2E$CI.LOW[i]),
                              col=c("blue","red")[1+(phenoV=="Lun")][i])
lines(c(0,100),rep(cut,2),lty=2,lwd=2)
dev.off()


################################
## 5) Make cluster of all Duke samples
##    12-03-09
################################

data <- DATA.ALL

cov <- apply(data,1,sd)/apply(data,1,mean)
keep <- cov > quantile(cov,probs=0.9)
data2 <- data[keep,]

get.roworder = FALSE
if(get.roworder){
  dc <- dist(data2,method="euclidean")
  hc <- hclust(dc,method="average")
  save(hc,file = "Data/ALL.hc.Rdata")
} else attach("Data/ALL.hc.Rdata")

dr <- dist(t(data2),method="euclidean")  ## Drawn from Heatmap only
hr <- hclust(dr,method="average")

pdf("Results/ALL.heatmap.0210.pdf",paper="USr",width=0,height=0)
heatmap.2(as.matrix(t(apply(data2,1,scale))),Rowv=as.dendrogram(hc),Colv=as.dendrogram(hr),
          dendrogram=c("column"),scale="row",trace="none",
          key=TRUE,keysize=1.2,symkey=FALSE,density.info="none",
          labCol=names,labRow=" ",col=matlab.colors(100),margins=c(8,5),
          lmat=cbind( c(3, 1,1 ), c(2,2,4 ) ), lwid=c(2, 4), lhei = c(1,4,2))
dev.off()


  x <-  prcomp(t(data)); dim(data)
  print((x$sdev[1:3])^2 / sum(x$sdev^2))


##################################
## 6) Analysis of Normal versus Late
## 10-12-10
##################################
keep <- unlist(sapply(c("Norm","146L", "152U","157U" ,"158U" ,"160U"),grep,colnames(DATA.ALL)))
data <- DATA.ALL[,keep]


cov <- apply(data,1,sd)/apply(data,1,mean)
keep <- cov > quantile(cov,probs=0.9)
data2 <- data[keep,]

get.roworder = FALSE
if(get.roworder){
  dc <- dist(data2,method="euclidean")
  hc <- hclust(dc,method="average")
  save(hc,file = "Data/NvL.hc.Rdata")
} else attach("Data/NvL.hc.Rdata")

dr <- dist(t(data2),method="euclidean")  ## Drawn from Heatmap only
hr <- hclust(dr,method="average")

pdf("Results/NvL.heatmap.0210.pdf",paper="USr",width=0,height=0)
heatmap.2(as.matrix(t(apply(data2,1,scale))),Rowv=as.dendrogram(hc),Colv=as.dendrogram(hr),
          dendrogram=c("column"),scale="row",trace="none",
          key=TRUE,keysize=1.2,symkey=FALSE,density.info="none",
          labCol=colnames(data),labRow=" ",col=matlab.colors(100),margins=c(8,5),
          lmat=cbind( c(3, 1,1 ), c(2,2,4 ) ), lwid=c(2, 4), lhei = c(1,4,2))
dev.off()


## 1) Get top differentially expressed probesets

means <- apply(data,1,mean)
keep <- means >= 4 & !is.na(gene)
data2 <- data[keep,]
dim(data2)

pheno <- substr(colnames(data),1,1) == "E"
funct <- local.t.Student(data2,pheno)
df    <- ncol(data2)-2              ## Degrees of freedom equals Num.samples - 2

t.vec <- funct(data2)
p.vec <- 2*(pt(abs(t.vec),df=df,lower.tail=F))
adj.p <- error.FDR.BH(t(p.vec))     ## FDR adjusted p values (Benjamini Hochberg)


tab <- data.frame(Probeset = rownames(data2),
                  T.stat   = t.vec,
                  P.val    = p.vec,
                  Adj.p    = adj.p,
                  Gene     = gene[keep],
                  Desc     = desc[keep])
tab <- tab[order(tab$P.val),]
write.table(tab,"Results/NvL.studentT.genelist.xls",sep="\t",quote=F,row.names=F)

## 1a) Iterate Binreg models
if(TRUE){
N.vec <- seq(20,250,1)
Miss.f <- Sum.f <- rep(0,length(N.vec))
Miss.c <- Sum.c <- rep(0,length(N.vec))

for(i in 1:length(N.vec)){
  N <- N.vec[i]
  fit <- binreg.WTB(data2,pheno,N,2,type=2,
                    n.burn=500,n.iter=1000,do.cv=T,print.it=F)
  temp <- abs(fit$fitted[,2]-fit$fitted[,3])
  Sum.f[i] <- sum(temp); Miss.f[i] <- mean(temp>0.5)
  temp <- abs(fit$crossval[,2]-fit$crossval[,3])
  Sum.c[i] <- sum(temp); Miss.c[i] <- mean(temp>0.5)

  print(i)
}
write.table(cbind(N.vec,Sum.f,Miss.f,Sum.c,Miss.c),
            "Data/BRP.NvL.txt",sep="\t")
}
probes70 <- tab$Probeset[1:70]

## 2) Merge datasets
tab70 <- tabALL[match(probes70,tabALL$Probeset),]
write.table(cbind(tab[1:70,],tab70[,-1:-3]),"Data/Map.NvLate.n70.Agilent.xls",
            sep="\t",quote=F,row.names=F)

data2 <- cbind(data[match(probes70,rownames(data)),],
               matrix(0,70,ncol(dataV)))
colnames(data2) <- c(colnames(data),colnames(dataV))

keep <- rep(0,nrow(data2))
for(i in 1:nrow(data2)){
  rows <- unique(unlist(strsplit(as.character(tab70[i,10:11]),";")))
  if(length(rows)){
    keep[i] <- T
    temp <- dataV[rownames(dataV) %in% rows,,drop=F]
    top <- order(-apply(temp,1,median))
    data2[i,-1:-ncol(data)]  <- temp[top[1],]
  }
}

data2 <- data2[keep==1,]
num.gene <- nrow(data2)

data2[,-1:-ncol(data)]  <- hard.norm(data2[,-1:-ncol(data)],
          apply(data2[,1:ncol(data)],1,mean),
          apply(data2[,1:ncol(data)],1,sd))
dim(data2);sum(is.na(data2));range(data2)

fit2 <- binreg.WTB(data2,c(pheno,rep(2,ncol(dataV))),num.gene,2,type=2,
                    n.burn=1000,n.iter=5000,do.cv=F,alpha=0.1)

prob2L <- fit2$predict
wilcox.test(prob2L$PROB[phenoV=="Lun"],prob2L$PROB[phenoV!="Lun"])

pred  <- prediction(prob2L$PROB,phenoV=="Lun")
cut <-  pred@cutoffs[[1]][order(pred@fn[[1]] / pred@n.pos[[1]] + pred@fp[[1]]/pred@n.neg[[1]])[1]]
agree <- (prob2L$PROB >= cut) == (phenoV=="Lun")

table((prob2L$PROB >= cut),(phenoV=="Lun"))
sum(table((prob2L$PROB >= cut),(phenoV=="Lun")) * diag(2)) / length(phenoV)

pdf("Results/Validate.NvL.n70.pdf",paper="USr",height=0,width=0)

par(pty="s",cex.lab=1.5,cex.axis=1.5)
plot(performance(pred,"tpr","fpr"),colorize=F,lwd=2,main="Normal versus Biopsy,Type 2")
performance(pred,'auc')@y.values
lines(0:1,0:1,lty=2)

par(pty="m",cex.lab=1.5,cex.axis=1.5)
plot(1:length(phenoV),prob2L$PROB,col=c("blue","red")[1+(phenoV=="Lun")],pch=c(7,15)[1+agree],ylim=0:1,
     main="Normal versus Biopsy",ylab="Predicted Prob",xlab="Sample Number",cex=2)
for(i in 1:length(phenoV)) lines(rep(i,2),c(prob2L$CI.UP[i],prob2L$CI.LOW[i]),
                              col=c("blue","red")[1+(phenoV=="Lun")][i])
lines(c(0,100),rep(cut,2),lty=2,lwd=2)

dev.off()


#########################
## 9) Validate Normal Versus All signature
##    1-12-11
################################
drop <- unlist(sapply(c("149L","152L","157L","158L","159L","160L"),grep,colnames(DATA.ALL)))
data <- DATA.ALL[,-drop]

cov <- apply(data,1,sd)/apply(data,1,mean)
keep <- cov > quantile(cov,probs=0.9)
data2 <- data[keep,]

get.roworder <- TRUE
if(get.roworder){
  dc <- dist(data2,method="euclidean")
  hc <- hclust(dc,method="average")
  save(hc,file = "Data/NvA.hc.Rdata")
} else attach("Data/NvA.hc.Rdata")

dr <- dist(t(data2),method="euclidean")  ## columns ordered by top 10%
hr <- hclust(dr,method="average")


pdf("Results/ALL.heatmap.0411.pdf",paper="USr",width=0,height=0)
heatmap.2(as.matrix(t(apply(data2,1,scale))),Rowv=as.dendrogram(hc),Colv=as.dendrogram(hr),
          dendrogram=c("column"),scale="row",trace="none",
          key=TRUE,keysize=1.2,symkey=FALSE,density.info="none",
          labCol=colnames(data),labRow=" ",col=matlab.colors(100),margins = c(8,5),
          lmat=cbind( c(3, 1,1 ), c(2,2,4 ) ), lwid=c(2, 4), lhei = c(1,4,2))
dev.off()

means <- apply(data,1,mean)
keep <- means >= 4 & !is.na(gene)
data2 <- data[keep,]

## 1) Get top differentially expressed probesets

pheno <- substr(colnames(data),1,1) != "N"

funct <- local.t.Student(data2,pheno)
df    <- ncol(data2)-2              ## Degrees of freedom equals Num.samples - 2

t.vec <- funct(data2)
p.vec <- 2*(pt(abs(t.vec),df=df,lower.tail=F))
adj.p <- error.FDR.BH(t(p.vec))     ## FDR adjusted p values (Benjamini Hochberg)


tab <- data.frame(Probeset = rownames(data2),
                  T.stat   = t.vec,
                  P.val    = p.vec,
                  Adj.p    = adj.p,
                  Gene     = gene[keep],
                  Desc     = desc[keep])
tab <- tab[order(tab$P.val),]
write.table(tab,"Results/NvA.StudentT.genelist.xls",sep="\t",quote=F,row.names=F)

## Iterate through models
if(TRUE){
N.vec <- seq(20,250,1)
Miss.f <- Sum.f <- rep(0,length(N.vec))
Miss.c <- Sum.c <- rep(0,length(N.vec))

for(i in 1:length(N.vec)){
  N <- N.vec[i]
  fit <- binreg.WTB(data2,pheno,N,2,type=2,
                    n.burn=500,n.iter=1000,do.cv=T,print.it=F)
  temp <- abs(fit$fitted[,2]-fit$fitted[,3])
  Sum.f[i] <- sum(temp); Miss.f[i] <- mean(temp>0.5)
  temp <- abs(fit$crossval[,2]-fit$crossval[,3])
  Sum.c[i] <- sum(temp); Miss.c[i] <- mean(temp>0.5)

  print(i)
}
write.table(cbind(N.vec,Sum.f,Miss.f,Sum.c,Miss.c),
            "Data/BRP.NvA.txt",sep="\t")
}
probes151 <- tab$Probeset[1:151]

## 2) Merge datasets
tab151 <- tabALL[match(probes151,tabALL$Probeset),]
write.table(cbind(tab[1:151,],tab151[,-1:-3]),"Data/Map.NvA.n151.Agilent.xls",sep="\t",quote=F,row.names=F)

data2 <- cbind(data[match(probes151,rownames(data)),],
               matrix(0,151,ncol(dataV)))
colnames(data2) <- c(colnames(data),colnames(dataV))

keep <- rep(0,nrow(data2))
for(i in 1:nrow(data2)){
  rows <- unique(unlist(strsplit(as.character(tab151[i,10:11]),";")))
  if(length(rows)){
    keep[i] <- T
    temp <- dataV[rownames(dataV) %in% rows,,drop=F]
    top <- order(-apply(temp,1,median))
    data2[i,-1:-ncol(data)]  <- temp[top[1],]
  }
}

data2 <- data2[keep==1,]
num.gene <- nrow(data2)

data2[,-1:-ncol(data)]  <- hard.norm(data2[,-1:-ncol(data)],
          apply(data2[,1:ncol(data)],1,mean),
          apply(data2[,1:ncol(data)],1,sd))
dim(data2);sum(is.na(data2));range(data2)

fit2 <- binreg.WTB(data2,c(pheno,rep(2,ncol(dataV))),num.gene,2,type=2,
                    n.burn=1000,n.iter=5000,do.cv=F,alpha=0.1)

prob2A <- fit2$predict
wilcox.test(prob2A$PROB[phenoV=="Lun"],prob2A$PROB[phenoV!="Lun"])

pred  <- prediction(prob2A$PROB,phenoV=="Lun")
cut <-  pred@cutoffs[[1]][order(pred@fn[[1]] / pred@n.pos[[1]] + pred@fp[[1]]/pred@n.neg[[1]])[1]]
agree <- (prob2A$PROB >= cut) == (phenoV=="Lun")

table((prob2A$PROB >= cut),(phenoV=="Lun"))
sum(table((prob2A$PROB >= cut),(phenoV=="Lun")) * diag(2)) / length(phenoV)


pdf("Results/Validate.NvA.n151.pdf",paper="USr",height=0,width=0)

par(pty="s",cex.lab=1.5,cex.axis=1.5)
plot(performance(pred,"tpr","fpr"),colorize=F,lwd=2,main="Normal versus Biopsy,Type 2")
performance(pred,'auc')@y.values
lines(0:1,0:1,lty=2)

par(pty="m",cex.lab=1.5,cex.axis=1.5)
plot(1:length(phenoV),prob2A$PROB,col=c("blue","red")[1+(phenoV=="Lun")],pch=c(7,15)[1+agree],ylim=0:1,
     main="Normal versus Biopsy",ylab="Predicted Prob",xlab="Sample Number",cex=2)
for(i in 1:length(phenoV)) lines(rep(i,2),c(prob2A$CI.UP[i],prob2A$CI.LOW[i]),
                              col=c("blue","red")[1+(phenoV=="Lun")][i])
lines(c(0,100),rep(cut,2),lty=2,lwd=2)

dev.off()

pdf("Results/ROC.pdf",paper="USr",height=0,width=0)

pred <- prediction(prob2A$PROB,phenoV=="Lun")
spot <-  order(pred@fn[[1]] / pred@n.pos[[1]] + pred@fp[[1]]/pred@n.neg[[1]])[1]
x <- pred@fp[[1]][spot] / pred@n.neg[[1]]
y <- 1 - pred@fn[[1]][spot] / pred@n.pos[[1]]

par(pty="s",cex.lab=1.5,cex.axis=1.5)
plot(performance(pred,"tpr","fpr"),colorize=F,lwd=4,col="brown",main="")
points(x,y,cex=3,col="brown")
lines(0:1,0:1,lty=2,lwd=2)

pred <- prediction(prob2E$PROB,phenoV=="Lun")
spot <-  order(pred@fn[[1]] / pred@n.pos[[1]] + pred@fp[[1]]/pred@n.neg[[1]])[1]
x <- pred@fp[[1]][spot] / pred@n.neg[[1]]
y <- 1 - pred@fn[[1]][spot] / pred@n.pos[[1]]

plot(performance(pred,"tpr","fpr"),add=T,lwd=4,col="red")
points(x,y,cex=3,col="red")

pred <- prediction(prob2L$PROB,phenoV=="Lun")
spot <-  order(pred@fn[[1]] / pred@n.pos[[1]] + pred@fp[[1]]/pred@n.neg[[1]])[1]
x <- pred@fp[[1]][spot] / pred@n.neg[[1]]
y <- 1 - pred@fn[[1]][spot] / pred@n.pos[[1]]

plot(performance(pred,"tpr","fpr"),add=T,lwd=4,col="green")
points(x,y,cex=3,col="green")

dev.off()


#########################
## 9) Venn Diagram of signatures
##    1-12-11
################################

tab.CvU <- read.table("Results/CvU.studentT.genelist.xls",sep="\t",header=T)
tab.NvA <- read.table("Results/NvA.StudentT.genelist.xls",sep="\t",header=T)
tab.NvL <- read.table("Results/NvL.studentT.genelist.xls",sep="\t",header=T)

sum(tab.CvU$Probeset[1:153] %in% tab.NvA$Probeset[1:151])
sum(tab.NvL$Probeset[1:70] %in% tab.NvA$Probeset[1:151])
sum(tab.CvU$Probeset[1:153] %in% tab.NvL$Probeset[1:70])
sum(tab.CvU$Probeset[1:153] %in% tab.NvA$Probeset[1:151] &
    tab.CvU$Probeset[1:153] %in% tab.NvL$Probeset[1:70])
##http://chart.apis.google.com/chart?cht=v&chd=t:151,153,70,40,27,21,20&chs=500x500&chdl=Norm v All|Norm v Biopsy|Norm v Explant

#########################
## 9) BRP Model fitting
##    4-19-11
################################

temp.CvU <- read.table("Data/BRP.CvU.txt",sep="\t",header=T,as.is=T)
temp.NvL <- read.table("Data/BRP.NvL.txt",sep="\t",header=T,as.is=T)

keep <- temp.CvU$N.vec >= 50
keep1 <- temp.CvU$N.vec == 153
keep2 <- temp.CvU$N.vec == 70
keep3 <- temp.CvU$N.vec == 100
keep4 <- temp.CvU$N.vec == 230

pdf("Results/GeneSize.BRP.pdf",paper="USr",height=0,width=0)
par(mfrow=c(2,2),cex.lab=1.25,cex.main=1.5)
plot(temp.CvU$N.vec[keep],temp.CvU$Sum.f[keep],type="l",col=1,lwd=2,
     xlab="Number of Genes",ylab="Sum of Deviances",main = "IPF Biopsy - fitted")
points(temp.CvU$N.vec[keep1],temp.CvU$Sum.f[keep1],col="blue",pch=1,cex=3)
plot(temp.CvU$N.vec[keep],temp.CvU$Miss.c[keep],ylim=c(0,0.25),col=1,lwd=2,
     type="l",xlab="Number of Genes",ylab="Missclassification",main="IPF Biopsy - Leave-one-out")

plot(temp.NvL$N.vec[keep],temp.NvL$Sum.f[keep],type="l",col=1,lwd=2,
     xlab="Number of Genes",ylab="Sum of Deviances",main = "IPF Explant - fitted")
points(temp.NvL$N.vec[keep2],temp.NvL$Sum.f[keep2],col="blue",pch=1,cex=3)
points(temp.NvL$N.vec[keep3],temp.NvL$Sum.f[keep3],col="red",pch=1,cex=3)
points(temp.NvL$N.vec[keep4],temp.NvL$Sum.f[keep4],col="red",pch=1,cex=3)

plot(temp.NvL$N.vec[keep],temp.NvL$Miss.c[keep],ylim=c(0,0.25),col=1,lwd=2,
     type="l",xlab="Number of Genes",ylab="Missclassification",main="IPF Explant - Leave-one-out")

dev.off()
