# Supplementary material for: Bayesian probit regression model for the diagnosis of pulmonary fibrosis: proof-of-principle
Source: BMC Med Genomics. 2011 Oct 5;4:70. doi: 10.1186/1755-8794-4-70 (PMC3199230; doi:10.1186/1755-8794-4-70)
Supplement: Additional file 7 — Differentially Expressed Genes, IPF Biopsies versus IPF Explants (Table S4). Between IPF biopsies and IPF explants, 13 probesets, corresponding to11 unique genes, are differentially expressed at a FDR threshold of 10%. A positive t-statistic indicates up-regulation in the explants relative to the biopsies. [file 1755-8794-4-70-S7.XLS]

## Sheet: Sheet1
ID	logFC	AveExpr	t	P.Value	adj.P.Val	B	Gene	Desc
209681_at	1.57476	8.5194	7.6123	6.79702e-06	0.0773036	3.14501	SLC19A2	solute carrier family 19 (thiamine transporter), member 2
221031_s_at	2.36675	8.38863	7.39919	9.00817e-06	0.0773036	2.95822	APOLD1	apolipoprotein L domain containing 1
202628_s_at	2.33223	7.84012	7.36216	9.4653e-06	0.0773036	2.92507	SERPINE1	serpin peptidase inhibitor, clade E (nexin, plasminogen activator inhibitor type 1), member 1
207001_x_at	1.28986	8.56602	7.32471	9.95284e-06	0.0773036	2.89133	TSC22D3	TSC22 domain family, member 3
224657_at	1.23727	9.03115	7.28674	1.04747e-05	0.0773036	2.85689	ERRFI1	ERBB receptor feedback inhibitor 1
215800_at	1.67869	7.40735	7.07355	1.40021e-05	0.0785255	2.6594	DUOX1	dual oxidase 1
1561882_at	1.47257	4.97399	6.98299	1.5867e-05	0.0785255	2.57332	SYTL3	synaptotagmin-like 3
208763_s_at	1.20423	11.0302	6.93231	1.70245e-05	0.0785255	2.52458	TSC22D3	TSC22 domain family, member 3
211580_s_at	0.898942	6.41065	6.64668	2.54765e-05	0.0855051	2.24198	PIK3R3	phosphoinositide-3-kinase, regulatory subunit 3 (gamma)
202627_s_at	1.86997	8.00396	6.61488	2.66636e-05	0.0855051	2.20967	SERPINE1	serpin peptidase inhibitor, clade E (nexin, plasminogen activator inhibitor type 1), member 1
202861_at	1.94065	8.58626	6.57273	2.83286e-05	0.0855051	2.16658	PER1	period homolog 1 (Drosophila)
205193_at	1.13554	7.50089	6.53321	2.99902e-05	0.0855051	2.12591	MAFF	v-maf musculoaponeurotic fibrosarcoma oncogene homolog F (avian)
225557_at	1.80075	7.97323	6.53014	3.01238e-05	0.0855051	2.12274	AXUD1	AXIN1 up-regulated 1
A positive (+) t-statistic indicates up-regulation in explant
