# Supplementary material for: Bayesian probit regression model for the diagnosis of pulmonary fibrosis: proof-of-principle
Source: BMC Med Genomics. 2011 Oct 5;4:70. doi: 10.1186/1755-8794-4-70 (PMC3199230; doi:10.1186/1755-8794-4-70)
Supplement: Additional file 8 — Complete Gene List for the All IPF Model (Table S5). The top 151 probe sets identified by Student t-test correspond to 136 unique genes. A positive t-statistic indicates up-regulation in IPF relative to Normal. [file 1755-8794-4-70-S8.XLS]

## Sheet: Sheet1
Gene	Desc	T.stat	Adj.p
ZMAT3	zinc finger, matrin type 3	14.918	7.80333e-06
BTNL8	butyrophilin-like 8	-11.144	0.000166763
CACNB3	calcium channel, voltage-dependent, beta 3 subunit	11.0366	0.000166763
CRIP1	cysteine-rich protein 1 (intestinal)	10.4943	0.000197606
PSD3	pleckstrin and Sec7 domain containing 3	10.4893	0.000197606
TTC3	tetratricopeptide repeat domain 3	10.3449	0.000197953
PSD3	pleckstrin and Sec7 domain containing 3	10.0433	0.00022895
ETNK1	ethanolamine kinase 1	-10.0113	0.00022895
MDK	midkine (neurite growth-promoting factor 2)	9.8054	0.000267333
FNDC1	fibronectin type III domain containing 1	9.63704	0.00030169
PDGFRA	platelet-derived growth factor receptor, alpha polypeptide	-9.12725	0.000554131
GRB10	growth factor receptor-bound protein 10	-8.88505	0.000713583
SERPINA3	serpin peptidase inhibitor, clade A (alpha-1 antiproteinase, antitrypsin), member 3	-8.83226	0.000713583
MAOA	monoamine oxidase A	-8.72348	0.000775521
C16orf72	chromosome 16 open reading frame 72	-8.57885	0.000894134
C11orf80	chromosome 11 open reading frame 80	8.35839	0.00114368
L3MBTL	l(3)mbt-like (Drosophila)	8.3287	0.00114368
TMTC1	transmembrane and tetratricopeptide repeat containing 1	-8.15806	0.00139749
IL1R2	interleukin 1 receptor, type II	-8.06034	0.00150482
ANTXR1	anthrax toxin receptor 1	8.02861	0.00150482
AKAP12	A kinase (PRKA) anchor protein 12	-8.00887	0.00150482
PHLDA3	pleckstrin homology-like domain, family A, member 3	7.95386	0.00156355
NSUN5B	NOL1/NOP2/Sun domain family, member 5B	7.88829	0.00165548
NSUN5C	NOL1/NOP2/Sun domain family, member 5C	7.83172	0.00165745
ECM2	extracellular matrix protein 2, female organ and adipocyte specific	7.76183	0.00165745
EVI1	ecotropic viral integration site 1	7.76063	0.00165745
JHDM1D	jumonji C domain containing histone demethylase 1 homolog D (S. cerevisiae)	-7.75708	0.00165745
HCRP1	hepatocellular carcinoma-related HCRP1	7.72944	0.00165745
RNF150	ring finger protein 150	7.72216	0.00165745
PDE4D	phosphodiesterase 4D, cAMP-specific (phosphodiesterase E3 dunce homolog, Drosophila)	-7.71767	0.00165745
C5orf13	chromosome 5 open reading frame 13	7.66884	0.00173248
PLXDC1	plexin domain containing 1	7.61082	0.00180205
ZNF423	zinc finger protein 423	7.5587	0.00180205
TTC3	tetratricopeptide repeat domain 3	7.53824	0.00180205
CXCL12	chemokine (C-X-C motif) ligand 12 (stromal cell-derived factor 1)	7.53027	0.00180205
IL18RAP	interleukin 18 receptor accessory protein	-7.52992	0.00180205
PTGFRN	prostaglandin F2 receptor negative regulator	7.52285	0.00180205
MTSS1	metastasis suppressor 1	-7.51393	0.00180205
HIST1H1T	histone cluster 1, H1t	-7.4845	0.00180205
IL1R2	interleukin 1 receptor, type II	-7.4701	0.00180205
LPPR4	plasticity related gene 1	7.46876	0.00180205
GRB10	growth factor receptor-bound protein 10	-7.37554	0.00200931
TSPAN11	tetraspanin 11	7.37177	0.00200931
AASS	aminoadipate-semialdehyde synthase	-7.35653	0.00201277
TYMS	thymidylate synthetase	7.32108	0.0020556
ZNF33A	zinc finger protein 33A	-7.3012	0.0020556
RFFL	ring finger and FYVE-like domain containing 1	-7.27964	0.0020556
FAM19A2	family with sequence similarity 19 (chemokine (C-C motif)-like), member A2	-7.27822	0.0020556
ZNF260	zinc finger protein 260	7.26691	0.0020556
SLC25A37	solute carrier family 25, member 37	-7.26507	0.0020556
CCL26	chemokine (C-C motif) ligand 26	-7.2449	0.00208288
TM7SF3	transmembrane 7 superfamily member 3	7.23055	0.00209139
CACNB3	calcium channel, voltage-dependent, beta 3 subunit	7.20552	0.00212885
SDR16C5	short chain dehydrogenase/reductase family 16C, member 5	-7.19673	0.00212885
FMO5	flavin containing monooxygenase 5	-7.15357	0.00221185
PPP2R5E	protein phosphatase 2, regulatory subunit B', epsilon isoform	7.14131	0.00221185
CDCP1	CUB domain containing protein 1	7.14067	0.00221185
ZNF573	zinc finger protein 573	7.10271	0.00226199
IDI1	isopentenyl-diphosphate delta isomerase 1	-7.10215	0.00226199
FAM107A	family with sequence similarity 107, member A	-7.09609	0.00226199
NUDT16	nudix (nucleoside diphosphate linked moiety X)-type motif 16	-7.07284	0.00227774
TIMP4	TIMP metallopeptidase inhibitor 4	-7.07212	0.00227774
C7orf53	chromosome 7 open reading frame 53	-7.05334	0.00231127
TMTC1	transmembrane and tetratricopeptide repeat containing 1	-7.03018	0.00231127
RPS27L	ribosomal protein S27-like	7.02988	0.00231127
ITGB8	integrin, beta 8	7.02574	0.00231127
CDCA7	cell division cycle associated 7	6.9407	0.00262453
TCEAL7	transcription elongation factor A (SII)-like 7	6.91613	0.00266398
NCOA3	nuclear receptor coactivator 3	-6.90575	0.00266398
PEX12	peroxisomal biogenesis factor 12	6.90574	0.00266398
ADRBK2	adrenergic, beta, receptor kinase 2	6.87187	0.00271735
TRADD	TNFRSF1A-associated via death domain	6.868	0.00271735
TSHZ2	teashirt zinc finger homeobox 2	6.86226	0.00271735
SMARCC1	SWI/SNF related, matrix associated, actin dependent regulator of chromatin, subfamily c, member 1	6.85559	0.00271735
CFH	complement factor H	6.84641	0.00271735
PHPT1	phosphohistidine phosphatase 1	6.8452	0.00271735
IDI1	isopentenyl-diphosphate delta isomerase 1	-6.81668	0.00277565
ENC1	ectodermal-neural cortex (with BTB-like domain)	6.8151	0.00277565
SUPT7L	suppressor of Ty 7 (S. cerevisiae)-like	6.80955	0.00277565
LRRC17	leucine rich repeat containing 17	6.80017	0.00277565
HGSNAT	heparan-alpha-glucosaminide N-acetyltransferase	6.7915	0.00277565
MAOA	monoamine oxidase A	-6.77997	0.00277565
MAMLD1	mastermind-like domain containing 1	-6.77544	0.00277565
ABCC3	ATP-binding cassette, sub-family C (CFTR/MRP), member 3	6.77061	0.00277565
INSIG1	insulin induced gene 1	-6.76668	0.00277565
KIAA0895L	KIAA0895-like	6.75942	0.00277749
FLJ22536	hypothetical locus LOC401237	6.74483	0.0027939
TTC3	tetratricopeptide repeat domain 3	6.73641	0.0027939
CXXC5	CXXC finger 5	6.73583	0.0027939
AFF2	AF4/FMR2 family, member 2	-6.68385	0.00301946
AOX1	aldehyde oxidase 1	-6.65243	0.00313635
ABCC13	ATP-binding cassette, sub-family C (CFTR/MRP), member 13	-6.64889	0.00313635
ARG1	arginase, liver	-6.63219	0.0031929
ROBO2	roundabout, axon guidance receptor, homolog 2 (Drosophila)	6.60417	0.00330465
LMCD1	LIM and cysteine-rich domains 1	-6.59985	0.00330465
ASPN	asporin	6.58532	0.00330949
COL3A1	collagen, type III, alpha 1	6.57784	0.00330949
COL8A2	collagen, type VIII, alpha 2	6.57602	0.00330949
BCL6	B-cell CLL/lymphoma 6	-6.57423	0.00330949
NAPEPLD	N-acyl phosphatidylethanolamine phospholipase D	6.56928	0.00330949
DDB2	damage-specific DNA binding protein 2, 48kDa	6.55961	0.00333194
C5orf13	chromosome 5 open reading frame 13	6.54937	0.00335825
FOXO1	forkhead box O1	-6.53913	0.00338514
ZNF260	zinc finger protein 260	6.52584	0.00343072
SSPN	sarcospan (Kras oncogene-associated gene)	6.50385	0.00353021
COL1A1	collagen, type I, alpha 1	6.49394	0.0035556
ASPM	asp (abnormal spindle) homolog, microcephaly associated (Drosophila)	6.48887	0.0035556
MZF1	myeloid zinc finger 1	6.47538	0.00360637
HSPA14	heat shock 70kDa protein 14	-6.46645	0.00362929
NFIL3	nuclear factor, interleukin 3 regulated	-6.43404	0.00380545
SEPW1	selenoprotein W, 1	6.42264	0.00383854
PDLIM5	PDZ and LIM domain 5	6.41811	0.00383854
ELL2	elongation factor, RNA polymerase II, 2	-6.41369	0.00383854
ADM	adrenomedullin	-6.37754	0.00402341
NSUN5	NOL1/NOP2/Sun domain family, member 5	6.37483	0.00402341
HISPPD2A	histidine acid phosphatase domain containing 2A	6.37189	0.00402341
CCNL1	cyclin L1	-6.36485	0.00403865
GPR97	G protein-coupled receptor 97	-6.34831	0.00409627
FAM65B	family with sequence similarity 65, member B	-6.34714	0.00409627
ACPP	acid phosphatase, prostate	-6.33854	0.00412408
ST13	suppression of tumorigenicity 13 (colon carcinoma) (Hsp70 interacting protein)	6.32659	0.00415712
ZNF785	zinc finger protein 785	6.32462	0.00415712
SEPW1	selenoprotein W, 1	6.31566	0.00417716
ZNF562	zinc finger protein 562	6.31266	0.00417716
SCARA3	scavenger receptor class A, member 3	6.30394	0.00420799
ZMAT3	zinc finger, matrin type 3	6.29558	0.00423666
RGS10	regulator of G-protein signaling 10	6.28315	0.00429659
FGF1	fibroblast growth factor 1 (acidic)	6.27475	0.00432686
DYRK2	dual-specificity tyrosine-(Y)-phosphorylation regulated kinase 2	6.26899	0.00433729
NCRNA00086	non-protein coding RNA 86	6.2623	0.00435512
RTP4	receptor (chemosensory) transporter protein 4	6.22538	0.00453983
NSUN5B	NOL1/NOP2/Sun domain family, member 5B	6.21869	0.00453983
IGFBP7	insulin-like growth factor binding protein 7	6.21425	0.00453983
GPX8	glutathione peroxidase 8 (putative)	6.20793	0.00453983
SLC26A8	solute carrier family 26, member 8	-6.20648	0.00453983
REPS2	RALBP1 associated Eps domain containing 2	-6.20482	0.00453983
PFKFB2	6-phosphofructo-2-kinase/fructose-2,6-biphosphatase 2	-6.19934	0.00453983
SRPX	sushi-repeat-containing protein, X-linked	-6.19722	0.00453983
LDLR	low density lipoprotein receptor	-6.19386	0.00453983
DNM2	dynamin 2	-6.19319	0.00453983
CEBPD	CCAAT/enhancer binding protein (C/EBP), delta	-6.19314	0.00453983
SSH2	slingshot homolog 2 (Drosophila)	-6.18217	0.00454049
ROGDI	rogdi homolog (Drosophila)	6.18064	0.00454049
COL15A1	collagen, type XV, alpha 1	6.17916	0.00454049
LSDP5	lipid storage droplet protein 5	-6.17735	0.00454049
SSPN	sarcospan (Kras oncogene-associated gene)	6.1674	0.00457479
STMN1	stathmin 1/oncoprotein 18	6.16544	0.00457479
LRRC39	leucine rich repeat containing 39	-6.15416	0.00460669
LOC26010	viral DNA polymerase-transactivated protein 6	6.15398	0.00460669
ROBO1	roundabout, axon guidance receptor, homolog 1 (Drosophila)	6.14461	0.00465315
ANO1	anoctamin 1, calcium activated chloride channel	6.13674	0.00468779
A positive (+) t-statistic indicates up-regulation in IPF
