# Supplementary material for: Bayesian probit regression model for the diagnosis of pulmonary fibrosis: proof-of-principle
Source: BMC Med Genomics. 2011 Oct 5;4:70. doi: 10.1186/1755-8794-4-70 (PMC3199230; doi:10.1186/1755-8794-4-70)
Supplement: Additional file 9 — Complete Gene List for the IPF Biopsy Model (Table S6). The top 153 probe sets identified by Student t-test correspond to 131 unique genes. A positive t-statistic indicates up-regulation in Biopsies relative to Normal. [file 1755-8794-4-70-S9.XLS]

## Sheet: Sheet1
Gene	Desc	T.stat	Adj.p
PSD3	pleckstrin and Sec7 domain containing 3	15.3741	0.000757224
AXUD1	AXIN1 up-regulated 1	-14.3637	0.000757224
ZMAT3	zinc finger, matrin type 3	14.1545	0.000757224
FKBP5	FK506 binding protein 5	-12.5313	0.00168782
FLJ43663	hypothetical LOC378805	-12.2495	0.00168782
FKBP5	FK506 binding protein 5	-12.0923	0.00168782
APOLD1	apolipoprotein L domain containing 1	-11.6782	0.00189459
HCRP1	hepatocellular carcinoma-related HCRP1	11.3754	0.00189459
FKBP5	FK506 binding protein 5	-11.3702	0.00189459
LOC100131096	hypothetical LOC100131096	11.2555	0.00189459
NSUN5B	NOL1/NOP2/Sun domain family, member 5B	11.1957	0.00189459
CEBPD	CCAAT/enhancer binding protein (C/EBP), delta	-10.9248	0.00209714
C16orf72	chromosome 16 open reading frame 72	-10.8771	0.00209714
ZSCAN2	zinc finger and SCAN domain containing 2	10.5967	0.00248057
PIGA	phosphatidylinositol glycan anchor biosynthesis, class A	-10.2825	0.00290931
KIAA0146	KIAA0146	-10.2247	0.00290931
S100A8	S100 calcium binding protein A8	-10.1981	0.00290931
FAM107A	family with sequence similarity 107, member A	-9.73756	0.0041958
SLC19A2	solute carrier family 19 (thiamine transporter), member 2	-9.62216	0.00443125
FNDC1	fibronectin type III domain containing 1	9.51395	0.0046658
ELP3	elongation protein 3 homolog (S. cerevisiae)	9.33878	0.00525954
L3MBTL	l(3)mbt-like (Drosophila)	9.2028	0.00542307
CEBPD	CCAAT/enhancer binding protein (C/EBP), delta	-9.1249	0.00542307
IL1R2	interleukin 1 receptor, type II	-9.10123	0.00542307
TTC3	tetratricopeptide repeat domain 3	9.02531	0.00542307
NAPEPLD	N-acyl phosphatidylethanolamine phospholipase D	9.02033	0.00542307
SLCO4A1	solute carrier organic anion transporter family, member 4A1	-8.98812	0.00542307
CEBPD	CCAAT/enhancer binding protein (C/EBP), delta	-8.98449	0.00542307
CACNB3	calcium channel, voltage-dependent, beta 3 subunit	8.98005	0.00542307
ZNF607	zinc finger protein 607	8.9063	0.00557877
SERPINA3	serpin peptidase inhibitor, clade A (alpha-1 antiproteinase, antitrypsin), member 3	-8.88553	0.00557877
PSD3	pleckstrin and Sec7 domain containing 3	8.83429	0.00569197
LDLR	low density lipoprotein receptor	-8.72356	0.00588593
DYRK2	dual-specificity tyrosine-(Y)-phosphorylation regulated kinase 2	8.71425	0.00588593
KPNB1	karyopherin (importin) beta 1	8.70349	0.00588593
DEPDC7	DEP domain containing 7	8.66926	0.00588593
NSUN5C	NOL1/NOP2/Sun domain family, member 5C	8.65944	0.00588593
MDH1	malate dehydrogenase 1, NAD (soluble)	8.57727	0.00607974
NR4A1	nuclear receptor subfamily 4, group A, member 1	-8.57719	0.00607974
HLA-DOA	major histocompatibility complex, class II, DO alpha	8.51584	0.0063185
FAM107A	family with sequence similarity 107, member A	-8.48998	0.00633328
L3MBTL	l(3)mbt-like (Drosophila)	8.43642	0.00638854
CRIP1	cysteine-rich protein 1 (intestinal)	8.43628	0.00638854
BTNL8	butyrophilin-like 8	-8.39177	0.00654305
MAOA	monoamine oxidase A	-8.32628	0.00675068
NFKBIA	nuclear factor of kappa light polypeptide gene enhancer in B-cells inhibitor, alpha	-8.28814	0.00675068
ETNK1	ethanolamine kinase 1	-8.28294	0.00675068
PEX12	peroxisomal biogenesis factor 12	8.25952	0.00675068
NFIL3	nuclear factor, interleukin 3 regulated	-8.25772	0.00675068
ENC1	ectodermal-neural cortex (with BTB-like domain)	8.24211	0.00675068
S100A12	S100 calcium binding protein A12	-8.20618	0.00683509
GGH	gamma-glutamyl hydrolase (conjugase, folylpolygammaglutamyl hydrolase)	8.19397	0.00683509
SDR16C5	short chain dehydrogenase/reductase family 16C, member 5	-8.16249	0.00693727
VKORC1	vitamin K epoxide reductase complex, subunit 1	8.13268	0.00703157
CDCA7	cell division cycle associated 7	8.05973	0.00741517
ACSL1	acyl-CoA synthetase long-chain family member 1	-8.03515	0.00741517
RNF150	ring finger protein 150	8.02459	0.00741517
LAPTM4B	lysosomal protein transmembrane 4 beta	8.01106	0.00741517
IL1R2	interleukin 1 receptor, type II	-7.99541	0.00741517
ACSL1	acyl-CoA synthetase long-chain family member 1	-7.9854	0.00741517
ZNF167	zinc finger protein 167	7.95544	0.00741517
BCL2L13	BCL2-like 13 (apoptosis facilitator)	-7.94732	0.00741517
TMTC1	transmembrane and tetratricopeptide repeat containing 1	-7.9427	0.00741517
KIAA0644	KIAA0644 gene product	7.92139	0.00747276
KIAA0644	KIAA0644 gene product	7.81858	0.00824597
NRXN1	neurexin 1	-7.7924	0.0083616
MT1M	metallothionein 1M	-7.76885	0.00845651
RGS2	regulator of G-protein signaling 2, 24kDa	-7.74014	0.0085379
MAFF	v-maf musculoaponeurotic fibrosarcoma oncogene homolog F (avian)	-7.73407	0.0085379
SLC25A25	solute carrier family 25 (mitochondrial carrier; phosphate carrier), member 25	-7.708	0.00855688
ZNF302	zinc finger protein 302	7.70668	0.00855688
LPPR4	plasticity related gene 1	7.68254	0.00867083
RFFL	ring finger and FYVE-like domain containing 1	-7.65959	0.00877668
C11orf80	chromosome 11 open reading frame 80	7.6328	0.00881679
MDK	midkine (neurite growth-promoting factor 2)	7.62438	0.00881679
C5orf13	chromosome 5 open reading frame 13	7.61752	0.00881679
TIA1	TIA1 cytotoxic granule-associated RNA binding protein	7.60851	0.00881679
LLGL1	lethal giant larvae homolog 1 (Drosophila)	7.46218	0.0102907
FGF1	fibroblast growth factor 1 (acidic)	7.40652	0.0105432
AKAP12	A kinase (PRKA) anchor protein 12	-7.40221	0.0105432
SOX4	SRY (sex determining region Y)-box 4	7.39903	0.0105432
NCRNA00086	non-protein coding RNA 86	7.39031	0.0105432
TACC2	transforming, acidic coiled-coil containing protein 2	-7.38752	0.0105432
FAM19A2	family with sequence similarity 19 (chemokine (C-C motif)-like), member A2	-7.34225	0.0109812
LSDP5	lipid storage droplet protein 5	-7.3226	0.0111037
TTC14	tetratricopeptide repeat domain 14	7.29625	0.0113183
KLF6	Kruppel-like factor 6	-7.27833	0.0114257
ADM	adrenomedullin	-7.24055	0.0116394
TIA1	TIA1 cytotoxic granule-associated RNA binding protein	7.23981	0.0116394
RPS15A	ribosomal protein S15a	7.23376	0.0116394
ARMCX6	armadillo repeat containing, X-linked 6	7.20486	0.0119108
ZEB1	zinc finger E-box binding homeobox 1	-7.18725	0.0119359
ZNF563	zinc finger protein 563	7.18471	0.0119359
TSC22D3	TSC22 domain family, member 3	-7.16714	0.0119551
ERRFI1	ERBB receptor feedback inhibitor 1	-7.15006	0.0119551
C2orf42	chromosome 2 open reading frame 42	7.13687	0.0119551
KLF9	Kruppel-like factor 9	-7.12636	0.0119551
ZNF337	zinc finger protein 337	7.12237	0.0119551
CROP	cisplatin resistance-associated overexpressed protein	7.1207	0.0119551
ZFAND5	zinc finger, AN1-type domain 5	-7.11219	0.0119551
THBS1	thrombospondin 1	-7.09658	0.0119551
ZNF268	zinc finger protein 268	7.08957	0.0119551
ROGDI	rogdi homolog (Drosophila)	7.08937	0.0119551
ECM2	extracellular matrix protein 2, female organ and adipocyte specific	7.08777	0.0119551
IL18RAP	interleukin 18 receptor accessory protein	-7.08141	0.0119551
PER1	period homolog 1 (Drosophila)	-7.06388	0.0120838
ZNF260	zinc finger protein 260	7.03308	0.0120838
SENP2	SUMO1/sentrin/SMT3 specific peptidase 2	-7.03226	0.0120838
VWA1	von Willebrand factor A domain containing 1	7.03005	0.0120838
C7orf53	chromosome 7 open reading frame 53	-7.02831	0.0120838
LIMA1	LIM domain and actin binding 1	7.02616	0.0120838
NAMPT	nicotinamide phosphoribosyltransferase	-7.00605	0.0122404
SIK1	salt-inducible kinase 1	-7.00065	0.0122404
GRB10	growth factor receptor-bound protein 10	-6.94695	0.0127883
SDHALP1	succinate dehydrogenase complex, subunit A, flavoprotein pseudogene 1	6.94566	0.0127883
CXCR4	chemokine (C-X-C motif) receptor 4	-6.94146	0.0127883
PDGFRA	platelet-derived growth factor receptor, alpha polypeptide	-6.9357	0.0127883
JHDM1D	jumonji C domain containing histone demethylase 1 homolog D (S. cerevisiae)	-6.91579	0.0128903
AASS	aminoadipate-semialdehyde synthase	-6.91521	0.0128903
RGS10	regulator of G-protein signaling 10	6.90005	0.013021
BCL6	B-cell CLL/lymphoma 6	-6.88732	0.0130243
NAMPT	nicotinamide phosphoribosyltransferase	-6.88628	0.0130243
TACC2	transforming, acidic coiled-coil containing protein 2	-6.86447	0.0132672
ZNF562	zinc finger protein 562	6.84496	0.013328
COL8A2	collagen, type VIII, alpha 2	6.84391	0.013328
BCAT1	branched chain aminotransferase 1, cytosolic	-6.84104	0.013328
ZBTB33	zinc finger and BTB domain containing 33	6.82633	0.0134638
TCEAL7	transcription elongation factor A (SII)-like 7	6.81695	0.0135133
GRB10	growth factor receptor-bound protein 10	-6.79359	0.0137992
HNRPDL	heterogeneous nuclear ribonucleoprotein D-like	-6.78348	0.0138587
MED26	mediator complex subunit 26	-6.77762	0.0138587
PHLDA3	pleckstrin homology-like domain, family A, member 3	6.74744	0.0140357
ZNF423	zinc finger protein 423	6.74629	0.0140357
ANKRD46	ankyrin repeat domain 46	6.74512	0.0140357
PER1	period homolog 1 (Drosophila)	-6.74299	0.0140357
FLJ42709	hypothetical gene supported by AK124699	6.7226	0.0141182
TRADD	TNFRSF1A-associated via death domain	6.72024	0.0141182
MAOA	monoamine oxidase A	-6.71935	0.0141182
CCL26	chemokine (C-C motif) ligand 26	-6.71413	0.0141182
ROBO2	roundabout, axon guidance receptor, homolog 2 (Drosophila)	6.70146	0.0141182
TTC3	tetratricopeptide repeat domain 3	6.69563	0.0141182
DYRK2	dual-specificity tyrosine-(Y)-phosphorylation regulated kinase 2	6.69477	0.0141182
ABCC4	ATP-binding cassette, sub-family C (CFTR/MRP), member 4	-6.68521	0.0141182
CXCR4	chemokine (C-X-C motif) receptor 4	-6.67701	0.0141182
LOC26010	viral DNA polymerase-transactivated protein 6	6.67134	0.0141182
RBM15	RNA binding motif protein 15	6.66138	0.0141182
EXTL2	exostoses (multiple)-like 2	6.6572	0.0141182
ZNF248	zinc finger protein 248	6.65043	0.0141182
H2AFV	H2A histone family, member V	6.64852	0.0141182
NR4A1	nuclear receptor subfamily 4, group A, member 1	-6.64711	0.0141182
TSC22D3	TSC22 domain family, member 3	-6.64665	0.0141182
THBS1	thrombospondin 1	-6.64088	0.0141182
DNAJC4	DnaJ (Hsp40) homolog, subfamily C, member 4	6.63656	0.0141182
A positive (+) t-statistic indicates up-regulation in Biopsies
