# Supplementary material for: Bayesian probit regression model for the diagnosis of pulmonary fibrosis: proof-of-principle
Source: BMC Med Genomics. 2011 Oct 5;4:70. doi: 10.1186/1755-8794-4-70 (PMC3199230; doi:10.1186/1755-8794-4-70)
Supplement: Additional file 10 — Complete Gene List for the IPF Explant Model (Table S7). The top 70 probe sets identified by Student t-test correspond to 65 unique genes. A positive t-statistic indicates up-regulation in Explants relative to Normal. [file 1755-8794-4-70-S10.XLS]

## Sheet: Sheet1
Gene	Desc	T.stat	Adj.p
SFRS14	splicing factor, arginine/serine-rich 14	13.0166	0.00783776
GRB10	growth factor receptor-bound protein 10	-12.2389	0.00783776
CACNB3	calcium channel, voltage-dependent, beta 3 subunit	12.0891	0.00783776
ZMAT3	zinc finger, matrin type 3	11.8769	0.00783776
C16orf72	chromosome 16 open reading frame 72	-11.0338	0.011701
CRIP1	cysteine-rich protein 1 (intestinal)	10.7939	0.0117347
ZNF264	zinc finger protein 264	9.21554	0.0374651
MDK	midkine (neurite growth-promoting factor 2)	8.6603	0.0494354
IGFBP2	insulin-like growth factor binding protein 2, 36kDa	8.53344	0.0494354
SOS1	son of sevenless homolog 1 (Drosophila)	8.50262	0.0494354
ZNF33A	zinc finger protein 33A	-8.4266	0.0494354
PDLIM4	PDZ and LIM domain 4	8.26642	0.0528988
ZMAT3	zinc finger, matrin type 3	8.17993	0.0531369
ISYNA1	inositol-3-phosphate synthase 1	7.90445	0.0583201
BTNL8	butyrophilin-like 8	-7.78617	0.0583201
C3orf50	chromosome 3 open reading frame 50	7.77425	0.0583201
TTC3	tetratricopeptide repeat domain 3	7.71557	0.0583201
KRT17	keratin 17	7.70164	0.0583201
DFFA	DNA fragmentation factor, 45kDa, alpha polypeptide	7.67217	0.0583201
TRADD	TNFRSF1A-associated via death domain	7.65956	0.0583201
SFRS14	splicing factor, arginine/serine-rich 14	7.50942	0.0649331
PTGFRN	prostaglandin F2 receptor negative regulator	7.27102	0.0650945
ANTXR1	anthrax toxin receptor 1	7.2457	0.0650945
KLRG2	killer cell lectin-like receptor subfamily G, member 2	-7.22442	0.0650945
ATF7IP	activating transcription factor 7 interacting protein	7.17401	0.0650945
ZNF423	zinc finger protein 423	7.12637	0.0650945
TSPAN11	tetraspanin 11	7.06416	0.0650945
SERPIND1	serpin peptidase inhibitor, clade D (heparin cofactor), member 1	7.0537	0.0650945
SERPINA3	serpin peptidase inhibitor, clade A (alpha-1 antiproteinase, antitrypsin), member 3	-7.03401	0.0650945
STAG3L1	stromal antigen 3-like 1	7.01768	0.0650945
EVI1	ecotropic viral integration site 1	6.97251	0.0650945
RBM38	RNA binding motif protein 38	6.96988	0.0650945
PSD3	pleckstrin and Sec7 domain containing 3	6.9689	0.0650945
FLJ22536	hypothetical locus LOC401237	6.96345	0.0650945
PHPT1	phosphohistidine phosphatase 1	6.95119	0.0650945
C11orf80	chromosome 11 open reading frame 80	6.93009	0.0650945
ZNF785	zinc finger protein 785	6.91098	0.0650945
HIST1H1T	histone cluster 1, H1t	-6.86554	0.0650945
TSHZ2	teashirt zinc finger homeobox 2	6.83345	0.0650945
ANO1	anoctamin 1, calcium activated chloride channel	6.82615	0.0650945
CDH3	cadherin 3, type 1, P-cadherin (placental)	6.82295	0.0650945
PSD3	pleckstrin and Sec7 domain containing 3	6.81025	0.0650945
PHLDA3	pleckstrin homology-like domain, family A, member 3	6.78941	0.0650945
FNDC1	fibronectin type III domain containing 1	6.78394	0.0650945
LOC388152	hypothetical LOC388152	6.76826	0.0650945
PTPRG	protein tyrosine phosphatase, receptor type, G	-6.75783	0.0650945
PDGFRA	platelet-derived growth factor receptor, alpha polypeptide	-6.7218	0.0650945
PHLDB3	pleckstrin homology-like domain, family B, member 3	6.71366	0.0650945
PPME1	protein phosphatase methylesterase 1	6.70664	0.0650945
ECM2	extracellular matrix protein 2, female organ and adipocyte specific	6.69574	0.0650945
ASPM	asp (abnormal spindle) homolog, microcephaly associated (Drosophila)	6.69522	0.0650945
ATP1B1	ATPase, Na+/K+ transporting, beta 1 polypeptide	6.64456	0.067143
COL10A1	collagen, type X, alpha 1	6.63446	0.067143
CHD3	chromodomain helicase DNA binding protein 3	6.55959	0.068188
FUS	fusion (involved in t(12;16) in malignant liposarcoma)	-6.54138	0.068188
DDR1	discoidin domain receptor tyrosine kinase 1	6.53451	0.068188
AOX1	aldehyde oxidase 1	-6.53302	0.068188
TSC2	tuberous sclerosis 2	6.51663	0.068188
INSIG1	insulin induced gene 1	-6.51432	0.068188
HCRP1	hepatocellular carcinoma-related HCRP1	6.50545	0.068188
ZNF573	zinc finger protein 573	6.49515	0.068188
IFT20	intraflagellar transport 20 homolog (Chlamydomonas)	-6.48538	0.068188
SLC6A1	solute carrier family 6 (neurotransmitter transporter, GABA), member 1	6.44666	0.0699132
ETNK1	ethanolamine kinase 1	-6.4368	0.0699132
CACNB3	calcium channel, voltage-dependent, beta 3 subunit	6.40956	0.0710711
MTSS1	metastasis suppressor 1	-6.33101	0.0741679
MAOA	monoamine oxidase A	-6.32483	0.0741679
TMEM63A	transmembrane protein 63A	6.30635	0.0741679
TSHZ2	teashirt zinc finger homeobox 2	6.30254	0.0741679
KIAA0895L	KIAA0895-like	6.29003	0.0741679
A positive (+) t-statistic indicates up-regulation in Explants
